# Supplementary material for: (2E)-1-(2,5-Dichloro-3-thien­yl)-3-(6-meth­oxy-2-naphth­yl)prop-2-en-1-one
Source: Acta Crystallogr Sect E Struct Rep Online. 2010 Jun 18;66(Pt 7):o1717. doi: 10.1107/S1600536810022725 (PMC3006779; doi:10.1107/S1600536810022725)
Supplement: Supplementary file 2 [file e-66-o1717-Isup2.hkl]

# 
# h,k,l, Fc-squared, Fo-squared, sigma(Fo-squared) and status flag 
# 
data_I
_shelx_title ' 10mz216_0m in P2(1)/c' 
_shelx_refln_list_code          4 
_shelx_F_calc_maximum      205.53 
_exptl_crystal_F_000       744.00 
_reflns_d_resolution_high  0.6817 
 
loop_ 
 _symmetry_equiv_pos_as_xyz 
 'x, y, z' 
 '-x, y+1/2, -z+1/2' 
 '-x, -y, -z' 
 'x, -y-1/2, z-1/2' 
 
_cell_length_a     7.3237 
_cell_length_b     9.4919 
_cell_length_c    22.4037 
_cell_angle_alpha  90.000 
_cell_angle_beta   96.183 
_cell_angle_gamma  90.000 
 
_shelx_F_squared_multiplier     1.000 
 
loop_ 
 _refln_index_h 
 _refln_index_k 
 _refln_index_l 
 _refln_F_squared_calc 
 _refln_F_squared_meas 
 _refln_F_squared_sigma 
 _refln_observed_status 
   1   0   0     3505.16     3728.89    131.51 o 
   2   0   0    15008.52    15326.42    157.24 o 
   3   0   0     1729.07     1792.10     21.24 o 
   4   0   0      956.95      914.94     13.84 o 
   5   0   0        5.03        2.71      1.05 o 
   6   0   0        8.18       39.22      5.54 o 
   7   0   0       56.71       57.73      5.27 o 
   8   0   0        0.15       -1.92      2.11 o 
   9   0   0       20.60       26.94      4.36 o 
   1   1   0      146.61      169.74      1.91 o 
   2   1   0    18637.47    19377.50    177.17 o 
   3   1   0        0.12        1.19      0.50 o 
   4   1   0     1576.88     1601.70     14.77 o 
   5   1   0       11.44        8.52      1.48 o 
   6   1   0        0.65       -0.46      0.86 o 
   7   1   0       76.54       77.52      3.62 o 
   8   1   0     1136.60     1127.65     22.38 o 
   9   1   0      454.97      457.26     13.60 o 
  10   1   0      348.25      391.76     21.74 o 
   0   2   0     1792.24     1834.67     32.57 o 
   1   2   0      247.46      266.79      3.34 o 
   2   2   0      905.77      930.33     10.93 o 
   3   2   0     2115.62     2302.02     18.83 o 
   4   2   0     2043.80     2061.48     20.56 o 
   5   2   0      534.72      534.64      6.97 o 
   6   2   0        0.36       -1.16      2.24 o 
   7   2   0       44.65       41.25      4.30 o 
   8   2   0       22.11       22.97      3.39 o 
   9   2   0      208.90      203.34     14.92 o 
  10   2   0       68.91       55.81      6.74 o 
   1   3   0       90.02      102.60      3.57 o 
   2   3   0        9.04        9.23      1.81 o 
   3   3   0      832.84      895.97      8.79 o 
   4   3   0       25.44       28.65      1.62 o 
   5   3   0      589.82      610.25      7.66 o 
   6   3   0      695.34      717.72      9.09 o 
   7   3   0      300.49      321.48      7.74 o 
   8   3   0      612.66      634.73     13.23 o 
   9   3   0      346.20      357.28     18.97 o 
  10   3   0        5.88        5.54      4.26 o 
   0   4   0     3477.22     3473.28     37.82 o 
   1   4   0     2188.95     2171.93     17.44 o 
   2   4   0     2046.19     2420.72     21.90 o 
   3   4   0       11.90       13.74      1.85 o 
   4   4   0     2321.63     2507.44     21.37 o 
   5   4   0       65.99       59.58      2.79 o 
   6   4   0      442.34      464.58      9.17 o 
   7   4   0      316.26      308.41      7.84 o 
   8   4   0       30.80       29.66      4.87 o 
   9   4   0        3.08        0.80      6.18 o 
  10   4   0      136.94      148.78     13.64 o 
   1   5   0       69.91       88.30      5.22 o 
   2   5   0        2.54        6.96      4.45 o 
   3   5   0      579.45      604.87      8.22 o 
   4   5   0     1386.48     1356.20     15.06 o 
   5   5   0     2269.10     2338.54     23.65 o 
   6   5   0      115.82      111.96      4.63 o 
   7   5   0      167.84      167.03      5.86 o 
   8   5   0       12.58        9.61      2.76 o 
   9   5   0        4.48        5.39      3.84 o 
   0   6   0      144.81      124.57      6.18 o 
   1   6   0      203.59      239.93      5.06 o 
   2   6   0      129.55      135.62      7.00 o 
   3   6   0     2439.35     2447.32     26.59 o 
   4   6   0     2006.61     1955.14     20.86 o 
   5   6   0     1690.85     1658.87     18.58 o 
   6   6   0      867.35      868.72     14.21 o 
   7   6   0      126.95      124.32      6.40 o 
   8   6   0       77.99       70.45      5.97 o 
   9   6   0        3.34        0.77      2.84 o 
   1   7   0       94.70      101.72      3.21 o 
   2   7   0      620.04      590.24      8.76 o 
   3   7   0     1037.00     1041.67     12.91 o 
   4   7   0      242.69      228.89      5.42 o 
   5   7   0      124.01      123.97      4.81 o 
   6   7   0        0.88        3.03      2.19 o 
   7   7   0      501.24      501.89     13.59 o 
   8   7   0       38.09       42.57      5.08 o 
   0   8   0       80.45       73.11      4.82 o 
   1   8   0      221.41      243.01      5.20 o 
   2   8   0      112.60      112.75      4.03 o 
   3   8   0      481.59      463.93      8.07 o 
   4   8   0      265.14      229.06      5.71 o 
   5   8   0      222.43      201.78      6.39 o 
   6   8   0      124.00      119.55      6.69 o 
   7   8   0      289.31      302.95     10.86 o 
   8   8   0       59.29       57.99      6.08 o 
   1   9   0       43.59       30.57      2.77 o 
   2   9   0     1158.14     1225.53     16.16 o 
   3   9   0      448.73      460.21      8.44 o 
   4   9   0     1267.48     1285.96     18.89 o 
   5   9   0      496.44      480.55     12.94 o 
   6   9   0       38.83       39.03      6.69 o 
   7   9   0       87.46       89.15      7.13 o 
   0  10   0      361.99      327.22     11.45 o 
   1  10   0      293.94      269.37      7.34 o 
   2  10   0       38.66       35.48      3.23 o 
   3  10   0      281.08      255.64      7.14 o 
   4  10   0       30.80       32.06      3.84 o 
   5  10   0       29.24       33.71      4.29 o 
   6  10   0        4.13        0.93      2.57 o 
   7  10   0       44.54       45.19      9.80 o 
   1  11   0      152.29      136.14      6.58 o 
   2  11   0      404.05      436.19      9.94 o 
   3  11   0       26.84       19.22      3.12 o 
   4  11   0       78.48       83.53      7.98 o 
   5  11   0        0.00        0.94      5.33 o 
   0  12   0     1213.96     1223.10     43.06 o 
   1  12   0      250.34      237.87      7.40 o 
   2  12   0      220.69      210.22      7.08 o 
   3  12   0       59.65       57.43      6.63 o 
   4  12   0        0.12       -1.81      2.36 o 
   1  13   0       69.33       64.30      4.67 o 
   2  13   0      669.99      674.49     20.35 o 
 -10   1   1        3.71        0.00      3.41 o 
  -9   1   1       53.99       44.85      5.75 o 
  -8   1   1        9.39       10.66      2.71 o 
  -7   1   1       50.49       47.72      2.65 o 
  -6   1   1       45.33       54.40      2.70 o 
  -5   1   1      251.01      284.91      4.73 o 
  -4   1   1      220.79      235.67      3.90 o 
  -3   1   1        9.67        7.31      1.78 o 
  -2   1   1    30365.34    29834.44    216.01 o 
  -1   1   1       87.68       90.34      1.41 o 
   0   1   1     1131.27     1240.13      9.72 o 
   1   1   1       35.53       46.31      1.34 o 
   2   1   1     4591.42     4856.14     74.37 o 
   3   1   1     3593.36     3632.60     44.71 o 
   4   1   1     3436.42     3497.04     40.67 o 
   5   1   1      926.00      867.96      9.55 o 
   6   1   1        0.12        1.39      1.32 o 
   7   1   1      493.91      494.58     10.32 o 
   8   1   1       50.66       54.56      5.72 o 
   9   1   1       14.28       11.22      3.08 o 
  10   1   1       16.86       23.32      4.49 o 
 -10   2   1      187.52      190.98     15.35 o 
  -9   2   1      256.75      265.25     11.90 o 
  -8   2   1      233.46      252.64      7.07 o 
  -7   2   1      915.64      922.22     12.56 o 
  -6   2   1     3113.36     3176.83     27.45 o 
  -5   2   1     1230.97     1195.23     12.13 o 
  -4   2   1      192.67      152.29      3.10 o 
  -3   2   1      181.35      178.04      6.11 o 
  -2   2   1      473.42      552.45      6.16 o 
  -1   2   1        5.26        2.91      0.38 o 
   0   2   1     1450.83     1489.61     11.63 o 
   1   2   1      540.16      588.33      5.32 o 
   2   2   1      240.68      230.96      6.34 o 
   3   2   1       70.62       81.22      2.73 o 
   4   2   1      218.78      201.38      3.88 o 
   5   2   1       18.87       15.29      1.41 o 
   6   2   1      739.44      722.46      9.03 o 
   7   2   1      455.58      451.87      8.16 o 
   8   2   1      867.31      886.05     19.34 o 
   9   2   1       26.18       27.28      6.82 o 
  10   2   1       26.36       24.36      4.97 o 
 -10   3   1        8.92       -2.56      3.41 o 
  -9   3   1        0.36       -1.53      2.84 o 
  -8   3   1       97.24       87.76      5.69 o 
  -7   3   1      769.94      773.40     12.96 o 
  -6   3   1     1514.02     1579.14     15.84 o 
  -5   3   1       35.89       40.19      2.09 o 
  -4   3   1     2211.08     2449.61     25.04 o 
  -3   3   1     1097.57     1109.05     12.49 o 
  -2   3   1     2147.79     2135.73     19.16 o 
  -1   3   1     4110.94     4282.74     35.38 o 
   0   3   1     2519.95     2645.94     31.29 o 
   1   3   1      115.68      117.20      1.83 o 
   2   3   1     6045.15     6321.51     47.05 o 
   3   3   1     2734.92     2658.19     28.03 o 
   4   3   1     2117.57     2175.19     19.36 o 
   5   3   1        4.48        3.70      0.95 o 
   6   3   1      838.97      831.50     11.33 o 
   7   3   1      263.87      246.99      6.72 o 
   8   3   1      112.99      126.12      6.64 o 
   9   3   1      370.43      397.16     15.52 o 
  10   3   1      405.76      419.90     23.45 o 
 -10   4   1       67.79       70.34     10.66 o 
  -9   4   1        6.13        9.17      4.19 o 
  -8   4   1       25.20       30.34      5.21 o 
  -7   4   1       69.72       73.68      4.11 o 
  -6   4   1       57.35       73.88      3.38 o 
  -5   4   1     1322.31     1390.14     15.55 o 
  -4   4   1      818.59      810.98     10.12 o 
  -3   4   1     1923.81     1906.37     18.42 o 
  -2   4   1     7275.18     7724.80     70.76 o 
  -1   4   1     3077.95     3293.39     25.50 o 
   0   4   1      360.10      414.67      5.62 o 
   1   4   1       28.92       37.30      2.88 o 
   2   4   1     1082.66     1332.28     20.93 o 
   3   4   1     3897.26     4127.41     40.11 o 
   4   4   1      261.93      233.48      4.31 o 
   5   4   1      123.12      114.94      3.54 o 
   6   4   1       35.96       43.75      3.38 o 
   7   4   1      182.28      177.36      6.00 o 
   8   4   1      888.05      928.28     24.26 o 
   9   4   1      263.88      286.83     13.56 o 
  -9   5   1        1.81        3.57      3.58 o 
  -8   5   1       20.47       16.92      5.60 o 
  -7   5   1      231.71      236.54      8.52 o 
  -6   5   1       48.57       57.24      4.28 o 
  -5   5   1      328.64      319.84      7.43 o 
  -4   5   1       98.60       99.79      3.79 o 
  -3   5   1       19.16       25.08      1.77 o 
  -2   5   1        8.59       13.04      3.15 o 
  -1   5   1     1878.57     2070.28     17.23 o 
   0   5   1     4626.83     5161.00     39.30 o 
   1   5   1       98.52      104.87      2.64 o 
   2   5   1     1477.63     1604.44     16.02 o 
   3   5   1      125.82      155.93      3.71 o 
   4   5   1       38.68       33.82      2.38 o 
   5   5   1     1850.23     1909.77     20.23 o 
   6   5   1      323.39      310.59      7.70 o 
   7   5   1      312.84      306.25      8.06 o 
   8   5   1       69.81       63.35      5.51 o 
   9   5   1       26.43       25.68      5.22 o 
  -9   6   1       62.75       57.36      7.38 o 
  -8   6   1       28.99       25.24      3.82 o 
  -7   6   1      196.17      197.22      7.99 o 
  -6   6   1      250.66      249.89      6.88 o 
  -5   6   1      434.43      424.65      7.89 o 
  -4   6   1      443.40      455.66      7.85 o 
  -3   6   1      191.01      228.78      4.97 o 
  -2   6   1      121.42      107.16      3.39 o 
  -1   6   1       22.13       26.52      1.36 o 
   0   6   1      872.86      745.05      7.96 o 
   1   6   1     1110.19     1153.29     11.06 o 
   2   6   1      753.54      733.55      9.42 o 
   3   6   1       94.80       89.02      3.46 o 
   4   6   1        0.44        4.60      1.90 o 
   5   6   1       82.62       93.32      4.61 o 
   6   6   1     1055.06     1056.27     16.24 o 
   7   6   1        0.68        0.98      1.89 o 
   8   6   1       61.49       62.10      5.65 o 
   9   6   1        7.95        8.60      5.33 o 
  -9   7   1       88.29      116.38     12.79 o 
  -8   7   1      758.42      787.70     18.40 o 
  -7   7   1       62.59       66.21      5.77 o 
  -6   7   1      721.96      693.55     15.43 o 
  -5   7   1       45.37       41.99      2.82 o 
  -4   7   1      416.36      425.48      7.59 o 
  -3   7   1      654.98      638.57      9.31 o 
  -2   7   1     1909.99     1860.20     19.23 o 
  -1   7   1      793.61      782.22      9.98 o 
   0   7   1     4581.99     4430.33     37.19 o 
   1   7   1      174.15      171.04      4.14 o 
   2   7   1      165.07      157.18      5.02 o 
   3   7   1      105.56      109.33      4.41 o 
   4   7   1        2.99        4.46      1.35 o 
   5   7   1       22.56       33.51      3.06 o 
   6   7   1      200.56      209.18      7.91 o 
   7   7   1      381.16      385.12     11.92 o 
   8   7   1      195.51      208.38     11.64 o 
  -8   8   1        1.26       -0.59      2.76 o 
  -7   8   1       55.45       55.42      5.44 o 
  -6   8   1       75.24       66.77      5.72 o 
  -5   8   1       98.91      112.45      6.23 o 
  -4   8   1      580.94      526.96     11.60 o 
  -3   8   1      355.55      304.50      7.28 o 
  -2   8   1     2807.36     2709.64     30.25 o 
  -1   8   1       26.12       24.67      2.03 o 
   0   8   1     1730.21     1640.27     19.93 o 
   1   8   1      431.86      440.96      7.30 o 
   2   8   1      295.64      313.47      6.26 o 
   3   8   1      976.09     1000.15     13.10 o 
   4   8   1       84.70       98.62      4.55 o 
   5   8   1      159.83      135.99      5.32 o 
   6   8   1      269.13      249.78      9.13 o 
   7   8   1      217.32      231.64     12.82 o 
   8   8   1      266.41      275.46     10.78 o 
  -7   9   1       84.88       83.61      7.01 o 
  -6   9   1      102.82      108.99      7.38 o 
  -5   9   1      153.93      147.00      7.13 o 
  -4   9   1      193.47      200.83      5.64 o 
  -3   9   1        3.46        3.32      1.65 o 
  -2   9   1        5.85        3.26      1.54 o 
  -1   9   1      679.45      631.94     11.02 o 
   0   9   1       29.94       23.25      2.44 o 
   1   9   1      523.01      558.72     10.17 o 
   2   9   1       80.11       55.83      5.11 o 
   3   9   1     2089.72     2065.99     22.57 o 
   4   9   1       18.69       14.85      5.60 o 
   5   9   1      293.80      300.81      8.21 o 
   6   9   1       59.15       52.47      5.38 o 
   7   9   1       56.12       55.11      7.56 o 
  -7  10   1      299.48      301.81     20.46 o 
  -6  10   1        4.79        1.12      2.51 o 
  -5  10   1       59.17       56.32      5.38 o 
  -4  10   1      134.09      131.05      8.07 o 
  -3  10   1        0.04        0.17      1.60 o 
  -2  10   1      327.20      322.57      8.51 o 
  -1  10   1     1048.11     1090.43     16.30 o 
   0  10   1     1694.18     1676.56     21.85 o 
   1  10   1     2060.51     2051.89     25.41 o 
   2  10   1      835.60      815.54     13.71 o 
   3  10   1       20.06       21.68      2.61 o 
   4  10   1        0.08       -0.57      1.41 o 
   5  10   1      257.18      249.21      9.59 o 
   6  10   1      103.08      125.09      8.27 o 
   7  10   1        2.24        0.43      5.97 o 
  -6  11   1        0.37        1.28      2.98 o 
  -5  11   1      220.49      237.57      9.29 o 
  -4  11   1       36.29       33.91      5.27 o 
  -3  11   1       18.72       23.90      5.23 o 
  -2  11   1       11.98       18.96      2.63 o 
  -1  11   1       15.90       19.87      2.58 o 
   0  11   1      134.23      122.91      5.06 o 
   1  11   1       89.28       95.37      4.63 o 
   2  11   1       32.37       44.77      4.25 o 
   3  11   1       10.47       12.78      2.76 o 
   4  11   1       24.74       23.43      9.59 o 
   5  11   1        1.32        0.22      2.76 o 
   6  11   1       41.95       34.96      8.53 o 
  -4  12   1      697.79      715.72     34.10 o 
  -3  12   1      123.33      124.45      8.29 o 
  -2  12   1       76.68       85.63      6.21 o 
  -1  12   1      171.87      193.39      6.76 o 
   0  12   1        8.81       15.64      2.59 o 
   1  12   1       42.47       46.70      3.93 o 
   2  12   1       62.37       67.95      4.73 o 
   3  12   1       39.61       32.40      5.12 o 
   4  12   1        0.09        0.97      3.15 o 
  -2  13   1        2.62        4.00      2.06 o 
  -1  13   1       46.67       47.46      4.09 o 
   0  13   1       15.58       15.89      2.65 o 
   1  13   1       26.69       20.25      2.86 o 
   2  13   1      563.44      589.10     15.16 o 
  -9   0   2      892.83      918.23     31.97 o 
  -8   0   2     2256.73     2249.54     39.17 o 
  -7   0   2      526.43      526.97     11.12 o 
  -6   0   2      718.12      708.75     12.72 o 
  -5   0   2        3.52        3.38      1.13 o 
  -4   0   2     1114.79     1104.24     15.74 o 
  -3   0   2      151.54      159.94      7.01 o 
  -2   0   2     8724.97     9481.10     97.37 o 
  -1   0   2      334.51      388.71      5.71 o 
   0   0   2      401.02      387.45      7.89 o 
   1   0   2     4755.19     5145.53     54.71 o 
   2   0   2    29084.68    29035.35    679.72 o 
   3   0   2     1360.50     1395.13     17.18 o 
   4   0   2     2867.48     2872.42     38.36 o 
   5   0   2      663.14      585.15     13.56 o 
   6   0   2     8432.12     8658.82     94.02 o 
   7   0   2     1509.30     1511.90     59.89 o 
   8   0   2      175.70      181.45      9.80 o 
   9   0   2       25.38       25.98      4.49 o 
  10   0   2       16.21       11.94      5.12 o 
 -10   1   2      396.02      404.98     21.31 o 
  -9   1   2      177.96      181.30      9.33 o 
  -8   1   2     1205.77     1243.77     18.20 o 
  -7   1   2        1.20        0.90      1.08 o 
  -6   1   2      225.78      238.70      4.70 o 
  -5   1   2      285.03      266.33      4.62 o 
  -4   1   2     1760.43     1746.16     15.48 o 
  -3   1   2       73.17       58.45      1.56 o 
  -2   1   2    27047.32    27362.03    198.11 o 
  -1   1   2      578.73      592.85      5.14 o 
   0   1   2    11580.92    11419.15     91.12 o 
   1   1   2        4.06        4.50      0.73 o 
   2   1   2     1026.92     1105.39     14.81 o 
   3   1   2      897.98      947.30      8.91 o 
   4   1   2     2176.11     2369.80     23.97 o 
   5   1   2      362.89      425.94     15.06 o 
   6   1   2      810.02      815.48      9.80 o 
   7   1   2        4.67        7.05      1.70 o 
   8   1   2      157.19      149.11      5.69 o 
   9   1   2      175.06      181.80      9.90 o 
  10   1   2      385.85      427.79     15.82 o 
 -10   2   2       80.99       94.64     12.36 o 
  -9   2   2        5.51        5.73      5.12 o 
  -8   2   2       36.82       36.49      3.82 o 
  -7   2   2        6.19        7.41      2.33 o 
  -6   2   2       12.56       18.85      2.12 o 
  -5   2   2      423.03      434.47      6.74 o 
  -4   2   2       26.64       69.95      2.60 o 
  -3   2   2      765.03      740.37      9.50 o 
  -2   2   2      236.15      192.86      2.65 o 
  -1   2   2       85.25       83.53      1.27 o 
   0   2   2        0.54        6.12      0.50 o 
   1   2   2      323.37      322.24      3.39 o 
   2   2   2     1033.54     1018.98      9.00 o 
   3   2   2       10.13       13.64      1.18 o 
   4   2   2       54.77       50.32      2.39 o 
   5   2   2       92.19       89.96      2.62 o 
   6   2   2      265.06      265.43      5.70 o 
   7   2   2        0.96        0.70      1.12 o 
   8   2   2      131.75      140.53      7.50 o 
   9   2   2      224.17      222.06      8.63 o 
  10   2   2      370.94      389.54     15.52 o 
 -10   3   2        0.03       -0.17      2.84 o 
  -9   3   2      236.11      231.65     11.60 o 
  -8   3   2      321.24      320.57      9.87 o 
  -7   3   2      130.94      128.28      4.75 o 
  -6   3   2      135.65      133.10      5.81 o 
  -5   3   2      525.98      591.39     11.10 o 
  -4   3   2       20.83       25.04      1.86 o 
  -3   3   2      455.53      473.75      5.49 o 
  -2   3   2     1949.85     2013.08     20.33 o 
  -1   3   2     3608.44     3759.46     28.38 o 
   0   3   2     3438.95     3651.43     49.98 o 
   1   3   2       30.86       32.07      1.12 o 
   2   3   2      366.02      363.54      4.54 o 
   3   3   2     2155.29     2342.40     19.40 o 
   4   3   2        0.07        0.40      0.79 o 
   5   3   2       59.13       52.09      2.22 o 
   6   3   2       13.88       11.88      1.69 o 
   7   3   2       16.66       19.37      2.47 o 
   8   3   2      469.08      496.65     12.88 o 
   9   3   2        5.67        5.90      3.58 o 
  10   3   2      752.05      814.53     23.96 o 
 -10   4   2       30.94       29.84      7.67 o 
  -9   4   2       40.56       43.91      6.61 o 
  -8   4   2      201.98      208.95      8.21 o 
  -7   4   2       98.90      105.38      5.83 o 
  -6   4   2       67.69       74.35      3.38 o 
  -5   4   2      673.99      694.21      9.59 o 
  -4   4   2      679.47      683.17      7.75 o 
  -3   4   2      118.84      122.62      5.40 o 
  -2   4   2      165.40      198.61     11.08 o 
  -1   4   2       94.13       92.48      2.80 o 
   0   4   2      563.78      594.38      6.10 o 
   1   4   2     4196.05     4335.44     33.05 o 
   2   4   2     1584.24     1556.03     13.48 o 
   3   4   2     2115.94     2334.98     29.87 o 
   4   4   2     1666.58     1844.03     17.49 o 
   5   4   2      925.86      967.81     13.91 o 
   6   4   2      764.74      770.74     13.84 o 
   7   4   2      572.10      568.96     11.13 o 
   8   4   2      271.77      277.63      9.53 o 
   9   4   2       85.58       95.78      9.16 o 
  -9   5   2      855.03      880.72     19.43 o 
  -8   5   2     1339.94     1353.91     24.41 o 
  -7   5   2      111.42      112.84      8.91 o 
  -6   5   2      237.76      245.21      5.66 o 
  -5   5   2      178.40      184.15      4.65 o 
  -4   5   2       14.29       27.44      2.08 o 
  -3   5   2      132.67      139.26      3.51 o 
  -2   5   2      123.65      171.59      6.33 o 
  -1   5   2      465.61      484.67      5.51 o 
   0   5   2     2675.99     3027.69     24.15 o 
   1   5   2      963.15     1040.71      9.84 o 
   2   5   2     2282.85     2364.61     22.09 o 
   3   5   2      137.08      144.57      3.58 o 
   4   5   2     1144.88     1179.28     13.61 o 
   5   5   2     1044.12     1041.03     21.97 o 
   6   5   2     3095.88     3089.33     34.81 o 
   7   5   2     1853.88     1845.83     24.40 o 
   8   5   2       13.25        9.31      5.97 o 
   9   5   2       53.97       49.32      6.93 o 
  -9   6   2      439.84      458.20     13.90 o 
  -8   6   2       23.38       17.79      3.43 o 
  -7   6   2        4.40        1.92      2.04 o 
  -6   6   2      321.29      328.82      9.80 o 
  -5   6   2      668.81      665.67     10.01 o 
  -4   6   2     2237.58     2190.18     22.31 o 
  -3   6   2     4273.36     4256.09     42.48 o 
  -2   6   2     2908.61     2904.79     26.83 o 
  -1   6   2      225.67      239.03      5.35 o 
   0   6   2        1.63        3.77      0.71 o 
   1   6   2     1974.90     1985.43     17.19 o 
   2   6   2      609.98      591.73      8.13 o 
   3   6   2       76.98       77.49      3.00 o 
   4   6   2      155.65      148.19      4.17 o 
   5   6   2      716.87      710.02     12.17 o 
   6   6   2      352.81      355.12      8.57 o 
   7   6   2      227.97      225.46      7.09 o 
   8   6   2       62.15       72.13      6.14 o 
   9   6   2      336.96      360.74     15.97 o 
  -9   7   2       86.52       92.93     11.94 o 
  -8   7   2        7.66       10.06      3.12 o 
  -7   7   2      171.87      161.25      7.60 o 
  -6   7   2      221.36      201.43      8.00 o 
  -5   7   2      627.02      632.72     10.05 o 
  -4   7   2       19.49       21.15      2.00 o 
  -3   7   2      128.30      140.74      4.01 o 
  -2   7   2      125.74      116.33      3.88 o 
  -1   7   2     4774.45     4601.00     40.41 o 
   0   7   2      141.47      139.02      5.87 o 
   1   7   2       17.15       19.84      1.81 o 
   2   7   2       26.51       31.41      2.30 o 
   3   7   2      567.74      573.79      8.77 o 
   4   7   2      267.22      256.74      6.30 o 
   5   7   2      413.88      387.03      8.76 o 
   6   7   2       69.37       72.68      4.61 o 
   7   7   2      546.40      541.97     14.22 o 
   8   7   2      220.19      222.32      9.40 o 
  -8   8   2       77.74       64.94      6.29 o 
  -7   8   2      480.23      483.31     13.75 o 
  -6   8   2     1299.96     1259.25     23.10 o 
  -5   8   2     1896.52     1827.98     33.35 o 
  -4   8   2     1229.41     1230.78     15.42 o 
  -3   8   2      667.08      631.08      9.61 o 
  -2   8   2      852.22      882.14     13.09 o 
  -1   8   2       29.75       31.76      2.28 o 
   0   8   2      995.57      932.62     14.77 o 
   1   8   2     1784.50     1749.11     18.63 o 
   2   8   2     1008.71     1024.69     14.38 o 
   3   8   2     1036.52      960.74     12.80 o 
   4   8   2      293.88      288.59      9.29 o 
   5   8   2      111.81      112.35      5.06 o 
   6   8   2        0.22       -2.52      2.52 o 
   7   8   2        7.72        6.98      2.93 o 
   8   8   2       35.19       42.97      5.38 o 
  -7   9   2       39.55       35.13      4.84 o 
  -6   9   2        0.51        6.22      2.57 o 
  -5   9   2      380.08      352.13     10.82 o 
  -4   9   2      396.62      404.63      9.33 o 
  -3   9   2       82.24       77.41      4.15 o 
  -2   9   2      673.00      657.94     10.01 o 
  -1   9   2      358.17      333.72      7.56 o 
   0   9   2       19.66       15.31      2.02 o 
   1   9   2      796.85      744.93     12.19 o 
   2   9   2      331.13      308.63      6.53 o 
   3   9   2     1232.81     1258.99     15.89 o 
   4   9   2      502.01      473.66     10.30 o 
   5   9   2      151.11      159.50      6.13 o 
   6   9   2      214.28      224.35      9.16 o 
   7   9   2       43.55       41.17      5.38 o 
  -6  10   2        1.34       -3.46      4.26 o 
  -5  10   2       59.46       61.58      6.74 o 
  -4  10   2       44.22       42.69      3.60 o 
  -3  10   2       30.50       37.19      2.88 o 
  -2  10   2       13.91       16.23      2.90 o 
  -1  10   2        0.33        2.40      1.84 o 
   0  10   2       61.75       69.26      4.36 o 
   1  10   2      195.78      209.29      6.44 o 
   2  10   2      166.47      166.62      5.77 o 
   3  10   2        7.62        9.15      2.54 o 
   4  10   2       18.26       12.51      2.37 o 
   5  10   2      273.76      281.26     10.15 o 
   6  10   2      224.39      239.91      9.99 o 
  -6  11   2        7.75        5.97      3.84 o 
  -5  11   2      251.25      261.60      9.75 o 
  -4  11   2       59.58       43.06      5.70 o 
  -3  11   2      191.62      202.35      8.09 o 
  -2  11   2       53.23       55.04      4.08 o 
  -1  11   2        4.12       -0.96      1.41 o 
   0  11   2       25.37       21.20      2.54 o 
   1  11   2      222.36      223.10      6.87 o 
   2  11   2      237.88      228.60      7.01 o 
   3  11   2     1295.08     1325.80     23.35 o 
   4  11   2      174.33      184.92     11.38 o 
   5  11   2       67.30       59.72      7.08 o 
   6  11   2       12.00        5.12      5.54 o 
  -4  12   2      153.86      160.18      9.63 o 
  -3  12   2       39.57       39.74      5.25 o 
  -2  12   2       94.82      108.48      6.58 o 
  -1  12   2       15.91       15.64      2.71 o 
   0  12   2       21.25       16.97      2.58 o 
   1  12   2      551.68      597.84     12.41 o 
   2  12   2       65.50       65.34      5.55 o 
   3  12   2       32.98       34.02      4.14 o 
   4  12   2        0.07        1.40      3.07 o 
  -2  13   2       16.08       11.15      3.30 o 
  -1  13   2      515.91      534.67     23.29 o 
   0  13   2        2.76        1.53      2.10 o 
   1  13   2        2.17        0.99      1.80 o 
   2  13   2      364.21      381.23     18.12 o 
  -9   1   3       59.37       54.57      8.53 o 
  -8   1   3        0.01       -0.18      1.79 o 
  -7   1   3      173.13      168.03      4.25 o 
  -6   1   3     1095.83     1095.41     12.05 o 
  -5   1   3      850.98      853.12      9.47 o 
  -4   1   3      224.55      186.20      7.49 o 
  -3   1   3       30.13       22.91      1.18 o 
  -2   1   3        1.66        2.87      1.57 o 
  -1   1   3        0.21        1.94      0.22 o 
   0   1   3    10717.44    10434.44    124.12 o 
   1   1   3     2078.45     2089.56     21.00 o 
   2   1   3     2401.59     2419.70     18.90 o 
   3   1   3     1130.81     1040.34      9.61 o 
   4   1   3     5457.35     5628.02     43.26 o 
   5   1   3     3148.31     3127.42     26.17 o 
   6   1   3      517.72      532.00      8.43 o 
   7   1   3       15.64       18.22      2.79 o 
   8   1   3       19.25       19.56      2.64 o 
   9   1   3        3.25        3.20      2.04 o 
  10   1   3       11.55        8.53      2.43 o 
 -10   2   3      525.87      554.18     26.43 o 
  -9   2   3       26.42       28.14      5.12 o 
  -8   2   3        5.16        6.82      2.40 o 
  -7   2   3     1229.75     1228.79     13.74 o 
  -6   2   3     2015.86     1990.01     20.65 o 
  -5   2   3     1054.81      993.72     10.62 o 
  -4   2   3     3532.10     3703.70     29.62 o 
  -3   2   3      155.85      133.59      2.48 o 
  -2   2   3      118.63      158.27      2.32 o 
  -1   2   3        1.76        7.47      0.73 o 
   0   2   3       79.08       73.77      2.13 o 
   1   2   3      190.27      186.83      3.07 o 
   2   2   3        9.51        5.54      1.07 o 
   3   2   3       53.10       51.72      1.93 o 
   4   2   3      786.86      819.35      8.64 o 
   5   2   3      673.12      655.72      7.93 o 
   6   2   3      271.29      253.02      7.91 o 
   7   2   3      255.59      273.53      7.16 o 
   8   2   3      177.37      175.95      7.28 o 
   9   2   3      183.83      186.35      7.99 o 
  10   2   3       97.71      100.49      9.03 o 
 -10   3   3        1.13       -2.13      2.13 o 
  -9   3   3        1.51        1.71      3.01 o 
  -8   3   3       51.32       44.21      4.34 o 
  -7   3   3        4.03        3.75      2.34 o 
  -6   3   3      836.86      810.36     12.79 o 
  -5   3   3      679.41      653.85      9.02 o 
  -4   3   3      451.56      441.97      5.71 o 
  -3   3   3      371.05      402.12      4.93 o 
  -2   3   3     2559.74     2636.85     21.38 o 
  -1   3   3     3756.08     3991.13     31.36 o 
   0   3   3     2038.60     2111.44     30.25 o 
   1   3   3     3114.16     3277.54     25.16 o 
   2   3   3     3511.20     4027.71     30.92 o 
   3   3   3      436.86      442.44      7.21 o 
   4   3   3     4422.61     4742.73     37.29 o 
   5   3   3     2252.94     2219.52     22.27 o 
   6   3   3       61.09       61.66      3.22 o 
   7   3   3      184.64      191.80      6.04 o 
   8   3   3      661.60      685.48     15.56 o 
   9   3   3      167.09      202.66      8.59 o 
  10   3   3      479.39      450.59     24.30 o 
 -10   4   3      713.43      861.53     34.53 o 
  -9   4   3      460.06      460.71     13.09 o 
  -8   4   3       92.20      100.40      6.25 o 
  -7   4   3       60.91       62.95      6.10 o 
  -6   4   3       22.96       27.99      2.30 o 
  -5   4   3      245.50      260.29      5.34 o 
  -4   4   3     2316.28     2482.74     22.94 o 
  -3   4   3     1435.76     1412.91     12.67 o 
  -2   4   3      678.99      675.59     11.37 o 
  -1   4   3       66.33       72.84      1.60 o 
   0   4   3      635.55      720.55      7.09 o 
   1   4   3       25.65       28.65      1.54 o 
   2   4   3      560.03      574.25     10.14 o 
   3   4   3     1827.71     2049.57     28.56 o 
   4   4   3        3.04        0.40      0.89 o 
   5   4   3       26.40       28.10      2.54 o 
   6   4   3        3.96        5.45      1.78 o 
   7   4   3      221.02      228.23      6.87 o 
   8   4   3      152.07      150.31      7.28 o 
   9   4   3      779.54      856.70     24.57 o 
  -9   5   3       31.52       40.27      4.81 o 
  -8   5   3       69.30       77.29      6.12 o 
  -7   5   3      811.07      806.59     22.42 o 
  -6   5   3        0.36        0.53      1.85 o 
  -5   5   3        8.98       15.98      3.56 o 
  -4   5   3      148.08      158.84      3.96 o 
  -3   5   3      273.46      286.62      5.13 o 
  -2   5   3     2096.92     2313.04     21.56 o 
  -1   5   3     2457.96     2606.16     21.17 o 
   0   5   3      868.95      878.65      8.68 o 
   1   5   3     1651.96     1738.29     15.06 o 
   2   5   3      968.49     1076.43     10.30 o 
   3   5   3      102.09      109.05      3.09 o 
   4   5   3      305.26      314.88      9.48 o 
   5   5   3       72.28       73.52      5.43 o 
   6   5   3       41.11       33.83      5.97 o 
   7   5   3      151.70      166.54      7.88 o 
   8   5   3       17.64       17.21      3.25 o 
   9   5   3       81.22       79.73      8.59 o 
  -9   6   3       10.84        7.45      3.11 o 
  -8   6   3      517.73      529.58     14.26 o 
  -7   6   3        0.48       -2.43      2.43 o 
  -6   6   3       58.29       57.93      5.64 o 
  -5   6   3       90.10       98.72      3.62 o 
  -4   6   3      230.34      247.11      5.57 o 
  -3   6   3      696.84      695.11      9.41 o 
  -2   6   3        4.79       22.92      4.59 o 
  -1   6   3      249.93      251.51      3.88 o 
   0   6   3      886.99      921.01      9.35 o 
   1   6   3     1332.40     1410.06     13.10 o 
   2   6   3     1028.98      979.93     11.52 o 
   3   6   3      320.37      309.87      5.85 o 
   4   6   3      121.50      120.23      3.78 o 
   5   6   3       23.34       16.83      2.30 o 
   6   6   3      104.13      118.39      4.95 o 
   7   6   3      305.22      310.34      8.39 o 
   8   6   3      361.92      394.56     15.98 o 
   9   6   3      131.93      137.27     16.20 o 
  -9   7   3        4.70        2.98      4.69 o 
  -8   7   3       78.86       69.83      6.22 o 
  -7   7   3       32.33       28.81      3.94 o 
  -6   7   3       51.07       49.32      4.66 o 
  -5   7   3        0.16        1.38      1.72 o 
  -4   7   3       93.28       87.98      3.40 o 
  -3   7   3      114.75      103.37      4.20 o 
  -2   7   3     8847.59     8633.13     72.21 o 
  -1   7   3      789.49      784.29     10.09 o 
   0   7   3     4624.46     4515.19     47.25 o 
   1   7   3     2866.80     2753.25     26.07 o 
   2   7   3      992.12      991.23     12.13 o 
   3   7   3        5.31        5.66      1.27 o 
   4   7   3      612.94      564.76     10.50 o 
   5   7   3        2.10        2.49      1.63 o 
   6   7   3      129.32      128.63      5.50 o 
   7   7   3      121.44      128.01      5.86 o 
   8   7   3       72.90       78.17      6.52 o 
  -8   8   3      164.75      155.67      8.27 o 
  -7   8   3       13.55       13.40      3.45 o 
  -6   8   3       30.35       35.68      4.17 o 
  -5   8   3      409.26      403.67      9.40 o 
  -4   8   3       12.55       11.58      2.10 o 
  -3   8   3      528.58      530.05     12.98 o 
  -2   8   3      139.97      131.98      3.99 o 
  -1   8   3      696.57      689.85      9.62 o 
   0   8   3      334.42      302.57      6.76 o 
   1   8   3       34.69       46.22      2.72 o 
   2   8   3      393.79      329.07      6.41 o 
   3   8   3      293.19      332.84      6.74 o 
   4   8   3      339.44      305.78      7.75 o 
   5   8   3       48.31       42.37      3.66 o 
   6   8   3       34.01       33.77      3.49 o 
   7   8   3       71.97       73.54      6.27 o 
   8   8   3      233.15      236.71     25.36 o 
  -7   9   3      344.71      323.82     13.96 o 
  -6   9   3       28.81       22.92      5.97 o 
  -5   9   3     1137.47     1096.00     25.60 o 
  -4   9   3       60.58       51.07      3.83 o 
  -3   9   3      980.40     1007.58     17.76 o 
  -2   9   3        0.46        2.04      1.15 o 
  -1   9   3      190.12      162.95      5.21 o 
   0   9   3        6.50       10.00      2.28 o 
   1   9   3        0.64        4.69      2.34 o 
   2   9   3      146.81      141.39      4.38 o 
   3   9   3      618.43      627.31     14.15 o 
   4   9   3      453.00      457.02     12.43 o 
   5   9   3      518.75      537.03     11.49 o 
   6   9   3       73.28       76.78      6.20 o 
   7   9   3      526.47      570.21     15.74 o 
  -7  10   3      384.79      418.62     22.59 o 
  -6  10   3        0.36       -0.31      2.04 o 
  -5  10   3      396.63      396.84     14.36 o 
  -4  10   3       96.16       93.72      4.85 o 
  -3  10   3      230.66      229.55      8.98 o 
  -2  10   3      184.37      190.64      6.10 o 
  -1  10   3      102.48      109.84      4.78 o 
   0  10   3      124.31      124.65      4.95 o 
   1  10   3      696.75      669.58     12.02 o 
   2  10   3      292.45      284.32      7.81 o 
   3  10   3       69.06       73.75      5.83 o 
   4  10   3       41.23       44.17      3.71 o 
   5  10   3      809.08      822.44     15.81 o 
   6  10   3     1184.72     1233.20     24.37 o 
  -6  11   3        8.68       14.07      4.26 o 
  -5  11   3      102.25      109.06      7.43 o 
  -4  11   3       24.29       12.58      3.69 o 
  -3  11   3      909.33      946.43     18.90 o 
  -2  11   3      444.30      426.84     11.64 o 
  -1  11   3       87.20       93.41      4.82 o 
   0  11   3        0.31        0.64      1.45 o 
   1  11   3       15.98       17.90      2.43 o 
   2  11   3       40.89       36.74      3.37 o 
   3  11   3      366.83      376.85     11.21 o 
   4  11   3       22.41       21.55      3.51 o 
   5  11   3       97.69      106.35      9.33 o 
   6  11   3       19.85       20.46      7.25 o 
  -4  12   3        7.52        2.98      3.01 o 
  -3  12   3      156.13      148.20      7.08 o 
  -2  12   3       14.59        8.91      3.00 o 
  -1  12   3      155.94      163.28      6.16 o 
   0  12   3      255.22      278.04      8.20 o 
   1  12   3      348.43      359.52      9.32 o 
   2  12   3      601.92      632.85     15.31 o 
   3  12   3      769.38      811.08     17.85 o 
   4  12   3        3.13        0.43      2.97 o 
  -2  13   3      204.91      206.18      8.53 o 
  -1  13   3        3.54        7.26      2.44 o 
   0  13   3      252.75      275.53      8.52 o 
   1  13   3      365.37      370.83     12.07 o 
   2  13   3       26.57       22.44      7.25 o 
  -8   0   4       60.77       66.73      4.67 o 
  -7   0   4      385.11      394.35     11.74 o 
  -6   0   4      895.85      907.47     14.92 o 
  -5   0   4        0.07        0.49      1.05 o 
  -4   0   4     2972.34     3285.72     41.07 o 
  -3   0   4     2254.85     2204.32     38.48 o 
  -1   0   4      732.12      822.18      9.63 o 
   0   0   4     3290.05     3489.51     36.34 o 
   1   0   4      776.73      882.54     10.33 o 
   2   0   4     2802.69     2750.48     36.21 o 
   3   0   4       18.15       22.30      1.50 o 
   4   0   4      173.80      178.20      5.20 o 
   5   0   4     1027.79     1053.35     24.71 o 
   6   0   4     1119.38     1043.80     21.40 o 
   7   0   4     1872.55     1851.74     34.74 o 
   8   0   4     1217.13     1238.06     38.15 o 
   9   0   4      336.27      375.25     13.86 o 
  10   0   4       62.89       66.50      9.80 o 
 -10   1   4      332.91      373.43     20.89 o 
  -9   1   4       11.14        8.53      4.26 o 
  -8   1   4      177.72      174.47      5.80 o 
  -7   1   4      148.69      141.97      4.67 o 
  -6   1   4      518.10      494.45      8.88 o 
  -5   1   4      298.08      297.71      4.89 o 
  -4   1   4    16478.63    17785.77    142.26 o 
  -3   1   4      621.99      565.99      6.80 o 
  -2   1   4     7287.84     7549.13     73.16 o 
  -1   1   4        9.92       10.95      1.18 o 
   0   1   4     1853.49     1917.56     14.62 o 
   1   1   4     1696.76     1727.10     16.77 o 
   2   1   4      819.51      885.84      9.00 o 
   3   1   4       83.12       75.85      2.12 o 
   4   1   4      100.51      130.16      3.22 o 
   5   1   4       12.37       20.95      1.53 o 
   6   1   4      577.58      572.65      8.83 o 
   7   1   4       44.00       44.19      3.99 o 
   8   1   4      164.77      164.12      6.07 o 
   9   1   4       17.87       22.16      5.42 o 
  10   1   4       11.92       13.50      3.18 o 
  -9   2   4      133.69      141.78      8.95 o 
  -8   2   4      151.95      159.95      6.91 o 
  -7   2   4       68.87       66.26      5.17 o 
  -6   2   4      279.40      306.16     10.37 o 
  -5   2   4      164.04      174.73      4.26 o 
  -4   2   4       23.45       29.43      1.65 o 
  -3   2   4      164.10      157.32      2.72 o 
  -2   2   4      912.64      953.58      9.08 o 
  -1   2   4      214.27      217.62      2.59 o 
   0   2   4     1306.76     1344.85     10.91 o 
   1   2   4     2270.11     2320.05     18.05 o 
   2   2   4     3044.92     3183.27     33.33 o 
   3   2   4      337.19      322.92      4.99 o 
   4   2   4      287.92      249.13      3.93 o 
   5   2   4        3.35        3.72      1.05 o 
   6   2   4       23.09       22.64      2.02 o 
   7   2   4       95.22       92.63      4.43 o 
   8   2   4       34.97       33.42      4.13 o 
   9   2   4      123.50      112.93      6.50 o 
  10   2   4      158.81      188.63     10.70 o 
  -9   3   4        2.40        4.50      2.49 o 
  -8   3   4       14.19       17.66      3.18 o 
  -7   3   4      210.40      205.83      6.15 o 
  -6   3   4      281.21      296.65      6.01 o 
  -5   3   4       23.43       24.25      1.95 o 
  -4   3   4      609.48      574.46      7.75 o 
  -3   3   4     1680.09     1689.44     15.78 o 
  -2   3   4     1285.02     1291.37     12.12 o 
  -1   3   4     3465.87     3616.20     27.58 o 
   0   3   4     1584.76     1556.20     17.09 o 
   1   3   4     6869.77     7398.05     54.52 o 
   2   3   4      323.80      338.48      4.20 o 
   3   3   4      145.05      161.95      2.81 o 
   4   3   4      212.30      229.73      4.89 o 
   5   3   4       33.56       36.58      2.39 o 
   6   3   4      299.28      302.02      6.46 o 
   7   3   4      211.42      207.25     10.63 o 
   8   3   4      133.71      142.95      7.11 o 
   9   3   4      615.48      599.36     15.39 o 
  -9   4   4      165.38      164.93      7.82 o 
  -8   4   4      295.88      279.44      9.48 o 
  -7   4   4        3.04        1.84      1.41 o 
  -6   4   4      819.27      872.18     13.71 o 
  -5   4   4        9.31       11.53      1.47 o 
  -4   4   4      169.04      214.80      3.91 o 
  -3   4   4      694.61      641.57      6.92 o 
  -2   4   4      949.53      903.30     10.12 o 
  -1   4   4       35.28       27.67      1.14 o 
   0   4   4     7510.46     8772.52     64.56 o 
   1   4   4       20.03       19.88      1.11 o 
   2   4   4     3390.46     3787.63     29.69 o 
   3   4   4      565.63      506.96      9.09 o 
   4   4   4       78.60       96.78      2.73 o 
   5   4   4      148.77      158.00      5.65 o 
   6   4   4      358.45      365.71      8.25 o 
   7   4   4     1103.22     1093.61     16.81 o 
   8   4   4      557.20      556.28     14.22 o 
   9   4   4      340.50      369.24     15.67 o 
  -9   5   4      134.90      153.15      8.11 o 
  -8   5   4      539.34      552.66     14.01 o 
  -7   5   4     2179.63     2178.80     32.28 o 
  -6   5   4     1228.21     1243.98     17.78 o 
  -5   5   4      463.51      467.53      7.74 o 
  -4   5   4        1.23        2.86      1.02 o 
  -3   5   4      204.08      209.17      5.48 o 
  -2   5   4      361.98      397.33      5.95 o 
  -1   5   4        4.61        8.41      1.31 o 
   0   5   4      748.54      819.59      8.33 o 
   1   5   4      207.17      194.01      3.59 o 
   2   5   4      162.55      202.08      3.41 o 
   3   5   4       55.00       45.63      1.87 o 
   4   5   4      718.70      739.56     11.61 o 
   5   5   4       17.65       17.32      2.32 o 
   6   5   4       44.03       42.78      4.25 o 
   7   5   4       72.17       79.37      7.81 o 
   8   5   4        3.50        3.61      2.67 o 
   9   5   4      211.12      206.86     11.74 o 
  -9   6   4      130.26      142.38     10.14 o 
  -8   6   4        7.11        5.18      2.68 o 
  -7   6   4        2.24        3.36      2.19 o 
  -6   6   4       72.49       72.70      4.33 o 
  -5   6   4       67.37       60.98      4.12 o 
  -4   6   4     1134.88     1138.21     13.64 o 
  -3   6   4      343.88      354.63      6.19 o 
  -2   6   4     1186.92     1158.15     14.74 o 
  -1   6   4     1129.96     1183.09     11.38 o 
   0   6   4      221.84      226.78      3.81 o 
   1   6   4     1995.32     2007.27     17.55 o 
   2   6   4     2353.25     2314.46     22.38 o 
   3   6   4     4474.34     4315.32     38.64 o 
   4   6   4     2454.76     2395.35     27.66 o 
   5   6   4      977.57      942.38     14.74 o 
   6   6   4      145.48      143.09      5.45 o 
   7   6   4        0.01        2.78      2.03 o 
   8   6   4       35.38       35.85      6.03 o 
  -9   7   4      115.47      127.46     14.07 o 
  -8   7   4        0.41       -2.15      2.85 o 
  -7   7   4      141.13      128.50      7.00 o 
  -6   7   4       35.47       32.60      3.77 o 
  -5   7   4      112.38      107.14      4.56 o 
  -4   7   4        8.13        6.93      1.38 o 
  -3   7   4      122.80      130.04      4.28 o 
  -2   7   4      880.42      863.85     14.12 o 
  -1   7   4       23.29       26.55      2.08 o 
   0   7   4     2121.73     1984.07     17.78 o 
   1   7   4     3409.06     3311.78     30.53 o 
   2   7   4      804.45      742.89     10.06 o 
   3   7   4       21.21       16.40      1.80 o 
   4   7   4        9.25        7.38      1.73 o 
   5   7   4      621.20      615.69     11.74 o 
   6   7   4       18.94       20.29      2.82 o 
   7   7   4       93.02       98.24      5.23 o 
   8   7   4      115.54      119.52     10.54 o 
  -8   8   4       24.15       26.18      4.38 o 
  -7   8   4      375.26      366.14     14.43 o 
  -6   8   4      173.15      188.11     11.94 o 
  -5   8   4       38.53       41.87      4.07 o 
  -4   8   4     1510.99     1500.17     20.39 o 
  -3   8   4       87.07       86.39      3.47 o 
  -2   8   4      103.06       97.84      3.49 o 
  -1   8   4      323.27      332.21      6.21 o 
   0   8   4      121.18      107.77      3.99 o 
   1   8   4      905.16      880.61     11.45 o 
   2   8   4      795.67      668.08     10.31 o 
   3   8   4      456.62      399.34      7.44 o 
   4   8   4      295.16      272.73      7.44 o 
   5   8   4      480.44      484.57     10.57 o 
   6   8   4       24.20       28.37      3.19 o 
   7   8   4      102.60      101.37      7.51 o 
   8   8   4        7.14        8.10      5.12 o 
  -7   9   4      578.79      595.36     15.77 o 
  -6   9   4      766.69      754.29     17.36 o 
  -5   9   4      189.62      185.60      6.54 o 
  -4   9   4      698.84      708.26     13.91 o 
  -3   9   4       12.47       11.50      2.09 o 
  -2   9   4       10.23       10.05      1.54 o 
  -1   9   4      451.41      417.14      9.48 o 
   0   9   4      164.04      172.09      5.37 o 
   1   9   4       14.13       12.94      2.03 o 
   2   9   4        0.71       -0.04      1.28 o 
   3   9   4      126.07      127.27      5.21 o 
   4   9   4      732.30      738.83     13.56 o 
   5   9   4      789.86      800.09     14.79 o 
   6   9   4      420.07      430.40     10.55 o 
   7   9   4        0.09       -1.47      2.68 o 
  -7  10   4       10.86       10.23      2.56 o 
  -6  10   4       48.73       42.02      4.74 o 
  -5  10   4       68.78       52.70      4.98 o 
  -4  10   4      238.46      219.43      7.11 o 
  -3  10   4      436.54      411.99      9.38 o 
  -2  10   4      123.06      103.79      4.84 o 
  -1  10   4       36.48       33.19      3.14 o 
   0  10   4       38.90       40.50      3.45 o 
   1  10   4      249.66      242.49      6.85 o 
   2  10   4      237.31      235.30      9.23 o 
   3  10   4        4.67        5.77      2.26 o 
   4  10   4        4.86        6.66      1.98 o 
   5  10   4      125.15      133.63      6.21 o 
   6  10   4      157.53      172.66      8.66 o 
  -6  11   4      134.81      124.05     11.51 o 
  -5  11   4      115.96       99.72      9.44 o 
  -4  11   4      967.27      964.87     19.56 o 
  -3  11   4      484.27      467.50     12.54 o 
  -2  11   4      405.58      406.06     11.40 o 
  -1  11   4       56.12       65.64      4.36 o 
   0  11   4       38.14       35.83      3.30 o 
   1  11   4      168.68      191.64      6.39 o 
   2  11   4       16.82       14.05      2.79 o 
   3  11   4      214.56      205.90      8.19 o 
   4  11   4      524.60      515.01     25.21 o 
   5  11   4      122.64      112.40      9.65 o 
   6  11   4       33.64       35.81      8.95 o 
  -4  12   4       72.87       81.40      7.95 o 
  -3  12   4        9.21        8.39      2.44 o 
  -2  12   4      471.33      477.03     12.96 o 
  -1  12   4      130.00      124.42      6.47 o 
   0  12   4      444.92      437.34     10.49 o 
   1  12   4      172.15      182.11      6.60 o 
   2  12   4       11.26       15.46      3.28 o 
   3  12   4       93.40       91.25      6.79 o 
   4  12   4        7.12        2.37      2.66 o 
  -3  13   4       27.48       46.89      6.39 o 
  -2  13   4       10.01       10.22      2.62 o 
  -1  13   4       84.94       76.69      5.97 o 
   0  13   4      611.28      661.70     22.33 o 
   1  13   4      414.66      442.30     12.78 o 
   2  13   4       42.84       39.70      5.57 o 
   3  13   4       37.15       15.35      4.69 o 
 -10   1   5       12.02       17.90      6.82 o 
  -9   1   5      117.48      127.46     11.08 o 
  -8   1   5      243.77      248.54      6.17 o 
  -7   1   5      668.58      667.40      9.15 o 
  -6   1   5     1058.47     1050.44     12.79 o 
  -5   1   5      709.63      658.02      7.95 o 
  -4   1   5    18888.88    20230.23    161.03 o 
  -3   1   5      481.98      434.46      5.74 o 
  -2   1   5     4892.72     5223.52     42.10 o 
  -1   1   5     1956.87     2071.14     17.72 o 
   0   1   5     1064.53     1094.79      9.23 o 
   1   1   5       81.73       80.47      1.35 o 
   2   1   5       79.93       72.10      1.90 o 
   3   1   5       16.11       22.98      1.42 o 
   4   1   5      806.80      786.18      8.78 o 
   5   1   5       62.52       78.24      2.83 o 
   6   1   5      519.65      552.57     13.17 o 
   7   1   5        0.33       -0.09      1.72 o 
   8   1   5      166.88      179.32      6.38 o 
   9   1   5      396.66      398.05     16.25 o 
  10   1   5      143.63      160.05      9.99 o 
 -10   2   5       36.25       56.27     10.23 o 
  -9   2   5       94.30       98.05      9.38 o 
  -8   2   5     1264.47     1262.79     18.52 o 
  -7   2   5       27.10       29.26      2.44 o 
  -6   2   5     1251.68     1310.20     13.70 o 
  -5   2   5      690.96      668.52      8.07 o 
  -4   2   5     4245.46     4477.88     35.22 o 
  -3   2   5      332.25      339.11      4.62 o 
  -2   2   5     1776.73     1816.99     22.08 o 
  -1   2   5      766.81      782.24      6.99 o 
   0   2   5     8262.69     8428.25     61.28 o 
   1   2   5     2385.45     2502.67     19.43 o 
   2   2   5     1378.14     1440.30     14.04 o 
   3   2   5     3861.47     3921.68     34.06 o 
   4   2   5     2519.25     2570.65     21.53 o 
   5   2   5      802.20      823.08     10.68 o 
   6   2   5      917.78      924.35     12.28 o 
   7   2   5      252.32      250.51      7.06 o 
   8   2   5        5.07        5.79      3.84 o 
   9   2   5        1.73        2.03      2.12 o 
  10   2   5      522.32      560.64     18.15 o 
 -10   3   5        0.00        1.71      5.12 o 
  -9   3   5       49.29       53.08      6.13 o 
  -8   3   5      263.27      267.86      8.93 o 
  -7   3   5       10.08       14.47      2.21 o 
  -6   3   5     1045.03     1096.12     15.59 o 
  -5   3   5       60.68       61.09      2.39 o 
  -4   3   5      607.61      594.04      6.96 o 
  -3   3   5      924.60      944.86     10.78 o 
  -2   3   5       34.92       35.21      1.17 o 
  -1   3   5     2414.55     2509.14     19.76 o 
   0   3   5     9238.55     9585.93     74.10 o 
   1   3   5     2698.57     2566.18     20.31 o 
   2   3   5     1397.70     1454.14     17.74 o 
   3   3   5      141.27      136.35      2.56 o 
   4   3   5     2443.06     2456.99     43.68 o 
   5   3   5     1235.91     1156.16     13.78 o 
   6   3   5      374.85      374.88      7.14 o 
   7   3   5     1398.88     1382.56     23.31 o 
   8   3   5     1105.30     1073.42     20.91 o 
   9   3   5       20.00       26.40      4.61 o 
  -9   4   5      459.30      460.66     15.64 o 
  -8   4   5      583.53      586.25     14.17 o 
  -7   4   5       36.89       40.09      4.25 o 
  -6   4   5       32.21       32.91      2.97 o 
  -5   4   5     1117.83     1084.07     12.96 o 
  -4   4   5     2965.88     3043.08     27.32 o 
  -3   4   5     1212.12     1221.55     12.26 o 
  -2   4   5       93.56      108.05      2.16 o 
  -1   4   5      267.45      279.19      3.72 o 
   0   4   5      566.52      686.02      7.04 o 
   1   4   5     6198.24     6942.97     51.93 o 
   2   4   5      725.62      593.12      6.52 o 
   3   4   5     1225.06     1194.42     11.43 o 
   4   4   5     1472.30     1542.45     16.47 o 
   5   4   5      375.85      373.58      6.72 o 
   6   4   5      119.17      125.95      4.83 o 
   7   4   5       18.23       25.43      3.59 o 
   8   4   5      531.29      552.13     18.57 o 
   9   4   5        8.81        9.22      2.75 o 
  -9   5   5      321.80      325.88     13.35 o 
  -8   5   5      132.34      142.16      9.90 o 
  -7   5   5      648.96      630.62     14.56 o 
  -6   5   5      486.92      502.38     12.18 o 
  -5   5   5      505.17      484.28      9.42 o 
  -4   5   5      110.39      112.49      3.28 o 
  -3   5   5      325.10      338.56      6.16 o 
  -2   5   5     2041.59     2193.39     19.29 o 
  -1   5   5      739.40      814.39      8.30 o 
   0   5   5      540.25      607.93      6.73 o 
   1   5   5      570.93      548.88      6.35 o 
   2   5   5     1035.69     1096.18     10.71 o 
   3   5   5      389.47      436.14      5.75 o 
   4   5   5        2.39        7.11      1.63 o 
   5   5   5       55.81       50.48      3.63 o 
   6   5   5        2.77        1.80      2.89 o 
   7   5   5       17.01       13.49      2.46 o 
   8   5   5        6.03        4.04      2.44 o 
   9   5   5        9.71        9.85      3.99 o 
  -9   6   5      205.30      211.19      9.48 o 
  -8   6   5      174.81      187.21      9.93 o 
  -7   6   5      195.58      190.14      7.78 o 
  -6   6   5       10.48        8.80      1.96 o 
  -5   6   5        0.32       -0.79      1.54 o 
  -4   6   5      701.53      635.84     10.10 o 
  -3   6   5       16.79       19.44      1.74 o 
  -2   6   5      403.84      342.09      5.80 o 
  -1   6   5      738.84      751.93      8.15 o 
   0   6   5      314.97      280.33      4.33 o 
   1   6   5        7.80       14.83      1.35 o 
   2   6   5      124.72      135.97      5.71 o 
   3   6   5      312.11      319.57      5.93 o 
   4   6   5      490.31      490.09      9.50 o 
   5   6   5      173.93      154.94      5.49 o 
   6   6   5      146.35      150.22      5.66 o 
   7   6   5      119.28      110.33      5.42 o 
   8   6   5      281.22      288.41     12.11 o 
  -8   7   5      149.73      130.93      7.42 o 
  -7   7   5       39.44       40.29      5.57 o 
  -6   7   5       54.11       58.58      4.74 o 
  -5   7   5        4.39        4.85      1.94 o 
  -4   7   5        1.61        0.25      1.16 o 
  -3   7   5       18.85       24.46      2.02 o 
  -2   7   5       39.77       46.41      3.66 o 
  -1   7   5     3413.99     3346.54     32.17 o 
   0   7   5     3168.63     3150.17     26.28 o 
   1   7   5     1071.88     1045.83     12.45 o 
   2   7   5       23.49       21.74      1.90 o 
   3   7   5      124.04       83.07      3.07 o 
   4   7   5      393.12      383.63      8.55 o 
   5   7   5      487.48      504.57     11.32 o 
   6   7   5      377.80      374.08      9.35 o 
   7   7   5      276.02      292.56      8.58 o 
   8   7   5      191.84      200.02     12.06 o 
  -8   8   5       24.36       29.94      4.62 o 
  -7   8   5       10.26       14.60      3.32 o 
  -6   8   5      177.34      175.18      7.71 o 
  -5   8   5      291.09      254.19      7.38 o 
  -4   8   5     2010.36     1935.53     24.50 o 
  -3   8   5       12.89        8.98      1.84 o 
  -2   8   5      717.29      666.66      9.69 o 
  -1   8   5      907.82      924.89     11.75 o 
   0   8   5      309.92      300.45      6.76 o 
   1   8   5      359.30      362.30      6.61 o 
   2   8   5       28.44       41.11      2.65 o 
   3   8   5      417.59      368.41      8.30 o 
   4   8   5       78.90       70.35      4.42 o 
   5   8   5       62.85       53.52      4.02 o 
   6   8   5        9.51        6.92      2.01 o 
   7   8   5       20.84       19.72      2.85 o 
  -7   9   5        8.33       11.51      4.82 o 
  -6   9   5      244.98      235.88      9.26 o 
  -5   9   5       38.02       40.95      3.73 o 
  -4   9   5       85.11       73.73      4.52 o 
  -3   9   5     1038.53      966.63     15.18 o 
  -2   9   5      236.16      224.34      5.34 o 
  -1   9   5        0.73        1.65      1.25 o 
   0   9   5      137.98       94.87      3.99 o 
   1   9   5     1283.75     1170.96     16.54 o 
   2   9   5      134.41      104.72      4.32 o 
   3   9   5      227.05      241.47      7.08 o 
   4   9   5       61.40       60.44      4.40 o 
   5   9   5      115.07      123.15      6.09 o 
   6   9   5        0.52        2.94      1.88 o 
   7   9   5        0.93        2.24      2.86 o 
  -6  10   5      411.43      406.68     12.54 o 
  -5  10   5        0.78       -0.24      2.37 o 
  -4  10   5      112.82      105.48      5.01 o 
  -3  10   5      218.60      225.24      6.83 o 
  -2  10   5      923.92      929.78     17.63 o 
  -1  10   5     1432.30     1362.86     19.07 o 
   0  10   5      597.17      593.75     11.18 o 
   1  10   5      234.77      227.58      6.69 o 
   2  10   5       12.96       11.86      2.76 o 
   3  10   5       51.05       47.83      4.56 o 
   4  10   5       11.89       14.16      2.49 o 
   5  10   5      114.27      105.43      5.83 o 
   6  10   5      291.98      316.75     11.63 o 
  -6  11   5       33.05       24.30      5.54 o 
  -5  11   5        6.96        9.80      2.62 o 
  -4  11   5      265.20      285.46      9.84 o 
  -3  11   5      135.12      133.43      6.83 o 
  -2  11   5      255.92      253.37      8.86 o 
  -1  11   5      622.13      607.23     21.05 o 
   0  11   5      371.28      393.56      9.31 o 
   1  11   5      121.19      123.73      5.25 o 
   2  11   5      100.42       97.20      6.44 o 
   3  11   5       25.25       21.89      3.49 o 
   4  11   5       80.58       88.77      6.61 o 
   5  11   5      289.04      334.07     11.18 o 
   6  11   5       91.43       98.90     13.21 o 
  -4  12   5        9.74        4.52      7.25 o 
  -3  12   5      138.52      141.91      7.04 o 
  -2  12   5       15.11       18.14      3.18 o 
  -1  12   5        1.67        7.09      2.51 o 
   0  12   5      167.21      187.43      6.84 o 
   1  12   5        7.26       10.07      2.78 o 
   2  12   5      108.13      108.21      6.64 o 
   3  12   5        1.26       -1.74      2.24 o 
   4  12   5      273.04      286.43     12.56 o 
  -3  13   5      196.13      190.55     13.21 o 
  -2  13   5      263.85      284.16     12.21 o 
  -1  13   5        3.64        1.84      2.68 o 
   0  13   5       76.30       81.55      6.21 o 
   1  13   5      306.36      322.03     10.90 o 
   2  13   5       72.85       63.32      6.78 o 
  -9   0   6        6.70        8.53      3.84 o 
  -8   0   6        0.01       -1.51      1.51 o 
  -7   0   6        0.28        0.15      1.55 o 
  -6   0   6       47.17       61.55      6.39 o 
  -5   0   6      154.83      153.37      4.81 o 
  -4   0   6     4404.77     4867.03     53.55 o 
  -3   0   6       11.96        0.79      0.62 o 
  -2   0   6     4237.85     4186.69     44.60 o 
  -1   0   6    12917.60    12957.06    238.34 o 
   0   0   6    42242.86    40621.34   1149.13 o 
   1   0   6     3535.81     3703.67     39.33 o 
   2   0   6     3854.42     4041.38     43.30 o 
   3   0   6      306.31      387.84      7.41 o 
   4   0   6     9690.56    10316.72    171.10 o 
   5   0   6       20.99       28.67      5.97 o 
   6   0   6      546.11      532.25     26.86 o 
   7   0   6      859.42      825.69     25.15 o 
   8   0   6      689.66      701.70     22.59 o 
   9   0   6      336.71      348.94     19.61 o 
  10   0   6        3.00        6.39      3.84 o 
 -10   1   6      584.72      609.59     26.43 o 
  -9   1   6       28.83       28.99      6.39 o 
  -8   1   6        7.51        6.53      1.75 o 
  -7   1   6       98.17       90.39      3.83 o 
  -6   1   6      744.57      730.50      9.92 o 
  -5   1   6      116.38      109.46      3.23 o 
  -4   1   6     5036.84     5556.49     48.23 o 
  -3   1   6      603.43      597.76      6.33 o 
  -2   1   6     2617.65     2425.42     19.04 o 
  -1   1   6      915.23      965.87      9.88 o 
   0   1   6     1079.57     1041.56     11.24 o 
   1   1   6      387.95      441.34      4.86 o 
   2   1   6     5295.36     5555.82     45.95 o 
   3   1   6      463.34      470.88      6.35 o 
   4   1   6      194.38      225.31      3.53 o 
   5   1   6      213.66      221.03      4.73 o 
   6   1   6       16.57       19.00      2.60 o 
   7   1   6      402.29      397.02     10.71 o 
   8   1   6      657.50      662.71     13.04 o 
   9   1   6      213.29      218.45      8.75 o 
  10   1   6      260.15      276.19     10.08 o 
 -10   2   6       64.70       50.30      9.38 o 
  -9   2   6        5.15        4.45      2.66 o 
  -8   2   6      353.76      345.36      9.91 o 
  -7   2   6       52.62       59.81      3.66 o 
  -6   2   6     1373.85     1479.63     19.10 o 
  -5   2   6      740.26      728.97      9.20 o 
  -4   2   6       16.02       36.92      1.86 o 
  -3   2   6       66.46       61.59      1.65 o 
  -2   2   6      189.90      196.72      2.86 o 
  -1   2   6      238.56      263.95      3.13 o 
   0   2   6     1694.11     1745.45     14.09 o 
   1   2   6      646.04      640.13      6.70 o 
   2   2   6      651.31      640.20      7.54 o 
   3   2   6     1335.18     1278.98     13.32 o 
   4   2   6     1500.89     1478.63     15.57 o 
   5   2   6       63.98       60.84      2.79 o 
   6   2   6        1.34        0.00      1.54 o 
   7   2   6      308.92      299.24      8.61 o 
   8   2   6      473.91      455.56     12.44 o 
   9   2   6      225.03      231.23      9.09 o 
  10   2   6       81.73       88.67     10.66 o 
 -10   3   6      268.61      300.53     19.61 o 
  -9   3   6      130.51      131.08      8.29 o 
  -8   3   6       31.67       37.10      3.89 o 
  -7   3   6        4.63        1.99      2.35 o 
  -6   3   6      261.23      250.04      7.62 o 
  -5   3   6       56.81       50.47      2.41 o 
  -4   3   6      111.82      122.64      2.87 o 
  -3   3   6       25.26       35.06      1.40 o 
  -2   3   6      335.02      353.01      4.17 o 
  -1   3   6     4321.37     4672.16     35.29 o 
   0   3   6      122.01      137.78      2.34 o 
   1   3   6       56.92       43.00      1.34 o 
   2   3   6      242.20      273.24      3.68 o 
   3   3   6       43.05       35.03      1.83 o 
   4   3   6       37.56       33.25      2.11 o 
   5   3   6      568.67      540.87      8.36 o 
   6   3   6      960.69      936.88     19.53 o 
   7   3   6      483.71      489.81     12.49 o 
   8   3   6     1023.40     1013.46     20.34 o 
   9   3   6       17.31        8.69      2.76 o 
  10   3   6       70.79       62.66      8.10 o 
  -9   4   6       13.84       17.66      3.45 o 
  -8   4   6       46.77       51.17      5.70 o 
  -7   4   6       80.84       89.04      6.82 o 
  -6   4   6       90.49       90.88      4.03 o 
  -5   4   6      156.30      152.11      6.45 o 
  -4   4   6      265.59      268.57      4.20 o 
  -3   4   6      217.63      206.15      3.29 o 
  -2   4   6     1483.69     1481.72     16.19 o 
  -1   4   6     3948.49     4105.37     44.74 o 
   0   4   6      436.66      345.14      4.46 o 
   1   4   6     1307.48     1509.27     13.54 o 
   2   4   6     6331.18     7026.81     52.87 o 
   3   4   6     1575.73     1610.82     14.56 o 
   4   4   6      265.16      283.74      5.43 o 
   5   4   6      737.08      715.04     10.18 o 
   6   4   6     2252.16     2258.19     27.26 o 
   7   4   6       59.20       61.06      5.30 o 
   8   4   6      733.81      759.70     17.27 o 
   9   4   6       23.36       30.99      4.34 o 
  -9   5   6       33.85       33.60      4.70 o 
  -8   5   6       17.60       23.14      3.64 o 
  -7   5   6      929.43      929.01     23.14 o 
  -6   5   6     1316.84     1253.16     23.34 o 
  -5   5   6     1223.13     1208.66     19.35 o 
  -4   5   6      411.01      361.25      6.19 o 
  -3   5   6      104.66      104.78      3.53 o 
  -2   5   6     2600.28     2771.78     43.95 o 
  -1   5   6      843.80      902.44      9.03 o 
   0   5   6      634.69      659.45      7.26 o 
   1   5   6        5.88        7.56      1.65 o 
   2   5   6       67.75       72.59      2.12 o 
   3   5   6      277.37      269.69      4.93 o 
   4   5   6     2297.62     2300.97     26.48 o 
   5   5   6      592.55      583.25     10.70 o 
   6   5   6       17.01       19.98      3.06 o 
   7   5   6       12.53        7.00      2.87 o 
   8   5   6       48.92       44.87      4.87 o 
   9   5   6       37.02       40.93      4.76 o 
  -9   6   6        2.02        3.61      3.03 o 
  -8   6   6       50.79       51.60      5.72 o 
  -7   6   6        3.92        3.35      2.20 o 
  -6   6   6      530.73      528.59     10.75 o 
  -5   6   6     1558.95     1490.57     20.02 o 
  -4   6   6     2947.89     2892.40     31.96 o 
  -3   6   6      103.26       91.89      3.03 o 
  -2   6   6      589.90      602.23      9.73 o 
  -1   6   6      214.96      230.06      3.85 o 
   0   6   6       50.89       55.06      1.98 o 
   1   6   6      840.22      838.93     11.94 o 
   2   6   6     3946.61     3857.35     31.34 o 
   3   6   6     4806.83     4832.38     48.69 o 
   4   6   6     1813.17     1781.59     22.28 o 
   5   6   6      278.14      274.56      7.34 o 
   6   6   6       51.88       49.34      3.91 o 
   7   6   6       37.72       36.17      3.58 o 
   8   6   6       90.48       81.64     10.00 o 
  -9   7   6       43.49       28.99      6.39 o 
  -8   7   6      103.52      106.71      7.54 o 
  -7   7   6      514.90      503.15     13.52 o 
  -6   7   6      156.51      155.44      5.83 o 
  -5   7   6      260.40      254.92      7.08 o 
  -4   7   6       55.12       47.53      3.45 o 
  -3   7   6     2237.06     2148.53     23.70 o 
  -2   7   6       42.63       42.18      2.49 o 
  -1   7   6       52.07       48.10      2.60 o 
   0   7   6      374.47      378.94      5.64 o 
   1   7   6      650.48      681.20     10.04 o 
   2   7   6      363.54      343.05      8.37 o 
   3   7   6      222.55      194.70      5.69 o 
   4   7   6      151.65      158.55      5.40 o 
   5   7   6      780.58      769.85     13.60 o 
   6   7   6      536.96      545.79     11.60 o 
   7   7   6      350.16      366.94      9.74 o 
   8   7   6      110.91      102.06      9.89 o 
  -8   8   6      518.73      511.48     14.68 o 
  -7   8   6      537.78      537.75     14.49 o 
  -6   8   6       46.80       46.25      3.99 o 
  -5   8   6      624.98      605.05     11.86 o 
  -4   8   6        9.30        8.68      1.95 o 
  -3   8   6        0.00        0.86      1.29 o 
  -2   8   6      660.77      608.75      9.17 o 
  -1   8   6     1816.95     1820.61     19.25 o 
   0   8   6       40.98       28.40      2.51 o 
   1   8   6       23.50        7.05      1.32 o 
   2   8   6      394.04      377.69      7.05 o 
   3   8   6      176.46      178.05      5.85 o 
   4   8   6      176.14      172.33      6.00 o 
   5   8   6        2.24        2.40      1.73 o 
   6   8   6      103.47       99.70      5.24 o 
   7   8   6        5.76        6.41      2.32 o 
  -7   9   6        1.59        6.63      2.97 o 
  -6   9   6     1880.58     1882.52     32.66 o 
  -5   9   6      160.17      157.82      6.05 o 
  -4   9   6     1462.16     1404.58     20.13 o 
  -3   9   6      508.02      474.37      9.84 o 
  -2   9   6        1.94        2.02      1.32 o 
  -1   9   6      184.56      162.76      5.25 o 
   0   9   6      400.37      358.26      7.93 o 
   1   9   6       71.71       72.99      3.90 o 
   2   9   6      165.54      140.92      4.98 o 
   3   9   6       37.55       41.11      3.61 o 
   4   9   6        6.18        3.72      1.87 o 
   5   9   6        1.25       -0.53      2.83 o 
   6   9   6      320.81      343.08      9.57 o 
   7   9   6       65.00       64.08      6.19 o 
  -6  10   6       84.42       83.88      6.55 o 
  -5  10   6        1.57        2.59      1.63 o 
  -4  10   6       12.85       11.28      2.15 o 
  -3  10   6        1.16        3.18      1.59 o 
  -2  10   6       56.92       57.84      4.79 o 
  -1  10   6      491.01      486.16     10.06 o 
   0  10   6        2.27        4.19      1.85 o 
   1  10   6       31.02       30.48      3.02 o 
   2  10   6      226.78      220.68      8.03 o 
   3  10   6      734.27      699.65     15.39 o 
   4  10   6      329.96      335.42      9.08 o 
   5  10   6        0.11        1.26      1.95 o 
   6  10   6        5.87        7.31      3.46 o 
  -6  11   6       23.83       20.89      5.54 o 
  -5  11   6       18.47       17.52      2.88 o 
  -4  11   6       59.21       56.95      6.27 o 
  -3  11   6      290.40      298.98     10.01 o 
  -2  11   6      287.52      265.36     12.41 o 
  -1  11   6        9.69        8.35      2.35 o 
   0  11   6        0.50       -1.36      1.36 o 
   1  11   6     1018.91     1028.12     16.59 o 
   2  11   6       15.91       13.03      3.77 o 
   3  11   6      110.26      115.49      7.02 o 
   4  11   6       43.31       38.95      5.87 o 
   5  11   6      174.25      199.01      8.70 o 
   6  11   6      129.71      171.79     14.92 o 
  -4  12   6       11.86        9.01      2.98 o 
  -3  12   6        1.10        1.88      1.75 o 
  -2  12   6      140.97      127.98      6.64 o 
  -1  12   6     1167.69     1214.58     22.47 o 
   0  12   6      840.32      861.22     18.03 o 
   1  12   6      317.02      320.51     10.50 o 
   2  12   6      537.00      546.05     21.60 o 
   3  12   6      212.53      225.06      9.23 o 
   4  12   6       70.94       66.34      8.53 o 
  -3  13   6      169.42      178.62     12.79 o 
  -2  13   6        2.77        0.95      1.94 o 
  -1  13   6       36.59       33.65      4.07 o 
   0  13   6      288.80      296.05     17.05 o 
   1  13   6      252.87      235.31     15.77 o 
   2  13   6      201.88      192.94     10.24 o 
 -10   1   7        7.04        5.12      5.54 o 
  -9   1   7       82.17       74.11      9.38 o 
  -8   1   7       14.13       19.57      2.49 o 
  -7   1   7      125.23      116.77      3.96 o 
  -6   1   7     1063.21     1100.28     12.09 o 
  -5   1   7      150.04      136.08      3.18 o 
  -4   1   7      427.22      431.03     10.35 o 
  -3   1   7      531.50      552.68      8.23 o 
  -2   1   7     2208.12     2397.04     21.18 o 
  -1   1   7      105.32       98.80      1.57 o 
   0   1   7     3022.74     3121.44     25.96 o 
   1   1   7     1845.38     1801.48     14.55 o 
   2   1   7    13213.29    13708.12    142.93 o 
   3   1   7     4903.08     4830.69     41.28 o 
   4   1   7      440.47      450.92      6.64 o 
   5   1   7      118.92      127.25      3.52 o 
   6   1   7       95.80       99.65      6.52 o 
   7   1   7       43.36       51.85      4.86 o 
   8   1   7      129.50      127.42      6.08 o 
   9   1   7       84.12       87.39      6.46 o 
  10   1   7      109.33      108.70     10.66 o 
 -10   2   7       50.18       56.27     10.23 o 
  -9   2   7      720.50      721.74     24.51 o 
  -8   2   7      811.07      864.46     14.65 o 
  -7   2   7      641.44      649.09     10.12 o 
  -6   2   7     2744.82     2785.11     27.35 o 
  -5   2   7       21.89       18.28      1.38 o 
  -4   2   7        0.95        7.31      1.16 o 
  -3   2   7      207.44      201.72      5.80 o 
  -2   2   7       16.64       11.80      0.98 o 
  -1   2   7      507.16      572.48      6.12 o 
   0   2   7     6637.86     7045.98     51.88 o 
   1   2   7     7072.76     7377.42     54.39 o 
   2   2   7     2274.35     2257.26     20.60 o 
   3   2   7      284.24      273.02      4.70 o 
   4   2   7        4.61        8.95      3.58 o 
   5   2   7       93.36       80.29      3.01 o 
   6   2   7      279.35      280.22      7.22 o 
   7   2   7       46.75       40.92      3.99 o 
   8   2   7      256.56      262.93      9.41 o 
   9   2   7       21.30       19.67      3.45 o 
 -10   3   7        0.39       -0.85      5.12 o 
  -9   3   7        5.41        2.31      2.85 o 
  -8   3   7        1.81       -0.19      1.64 o 
  -7   3   7       36.05       38.27      4.60 o 
  -6   3   7       72.68       76.52      4.80 o 
  -5   3   7      123.32      127.93      3.58 o 
  -4   3   7      301.70      291.74      4.33 o 
  -3   3   7      520.86      517.44      5.84 o 
  -2   3   7      315.72      286.26      3.69 o 
  -1   3   7     2346.00     2673.37     23.20 o 
   0   3   7     3204.04     3724.99     28.68 o 
   1   3   7     2545.32     2625.42     21.00 o 
   2   3   7     5749.60     6163.69     46.47 o 
   3   3   7     2205.16     2144.23     29.97 o 
   4   3   7      115.56      119.81      3.46 o 
   5   3   7     1415.70     1367.00     15.77 o 
   6   3   7     2518.28     2506.80     41.22 o 
   7   3   7      628.69      623.46     14.47 o 
   8   3   7      928.74      884.90     18.88 o 
   9   3   7       68.61       69.37      5.96 o 
  -9   4   7        1.33        5.72      3.15 o 
  -8   4   7        0.32        0.04      1.92 o 
  -7   4   7       15.96       19.35      2.44 o 
  -6   4   7      889.26      886.15     14.00 o 
  -5   4   7     1322.77     1285.13     17.21 o 
  -4   4   7     1756.37     1705.64     17.53 o 
  -3   4   7     2670.61     2670.05     23.32 o 
  -2   4   7     1399.94     1394.65     12.50 o 
  -1   4   7     1692.98     1765.32     19.31 o 
   0   4   7       41.11       55.47      1.68 o 
   1   4   7      307.63      384.15      4.96 o 
   2   4   7      271.75      335.07      5.47 o 
   3   4   7     1401.17     1459.61     15.42 o 
   4   4   7      843.29      848.29     10.89 o 
   5   4   7        1.31        1.41      1.56 o 
   6   4   7     1899.28     1886.56     23.93 o 
   7   4   7      896.49      851.97     17.73 o 
   8   4   7       81.24       81.80      6.39 o 
   9   4   7        6.91        5.29      2.57 o 
  -9   5   7       75.50       85.45      6.95 o 
  -8   5   7      210.28      201.30      8.27 o 
  -7   5   7      300.18      312.89      8.29 o 
  -6   5   7      390.75      399.73      9.41 o 
  -5   5   7       37.56       33.75      2.97 o 
  -4   5   7       14.42       20.12      2.18 o 
  -3   5   7      114.52      110.86      3.07 o 
  -2   5   7      275.27      273.70      4.07 o 
  -1   5   7      974.68     1063.63     10.58 o 
   0   5   7     1341.28     1413.29     14.70 o 
   1   5   7       44.21       44.97      2.35 o 
   2   5   7      345.47      336.67      4.85 o 
   3   5   7      248.23      260.57      5.02 o 
   4   5   7      892.56      823.09     12.74 o 
   5   5   7      735.51      731.16     12.37 o 
   6   5   7      107.63      103.55      6.40 o 
   7   5   7       11.61       15.35      3.04 o 
   8   5   7      532.54      526.55     16.06 o 
   9   5   7      212.13      204.19     13.64 o 
  -9   6   7       39.19       38.23      5.00 o 
  -8   6   7      100.72      102.42      7.18 o 
  -7   6   7       43.02       43.36      3.77 o 
  -6   6   7        1.57        3.00      1.63 o 
  -5   6   7      210.45      206.82      6.18 o 
  -4   6   7     1208.88     1192.97     16.51 o 
  -3   6   7      774.00      777.13     10.07 o 
  -2   6   7     2590.01     2656.77     25.09 o 
  -1   6   7     1583.27     1619.67     22.97 o 
   0   6   7      185.06      159.08      3.26 o 
   1   6   7       77.65       71.37      2.30 o 
   2   6   7      109.42      127.05      3.08 o 
   3   6   7       18.89       31.13      2.76 o 
   4   6   7      217.43      223.03      6.26 o 
   5   6   7      291.17      284.75      9.29 o 
   6   6   7      460.16      461.76     10.23 o 
   7   6   7       14.69       19.60      3.49 o 
   8   6   7      177.15      165.84      8.16 o 
  -9   7   7      100.60       81.00     11.08 o 
  -8   7   7      104.41      100.06      7.22 o 
  -7   7   7        7.43        5.44      2.44 o 
  -6   7   7        0.25        0.61      1.41 o 
  -5   7   7       32.01       31.94      3.09 o 
  -4   7   7     1933.67     1773.60     22.53 o 
  -3   7   7      245.65      259.31      6.59 o 
  -2   7   7     1221.26     1154.40     13.52 o 
  -1   7   7      716.85      636.96      8.88 o 
   0   7   7        0.59        5.69      2.14 o 
   1   7   7      189.12      177.61      3.71 o 
   2   7   7      809.15      727.55     10.06 o 
   3   7   7      149.01      118.61      4.50 o 
   4   7   7      318.30      363.13      8.45 o 
   5   7   7     1512.86     1504.03     21.17 o 
   6   7   7     1073.86     1101.15     17.87 o 
   7   7   7      501.44      529.66     11.98 o 
   8   7   7       67.63       68.68      6.21 o 
  -8   8   7      103.35      101.39      7.53 o 
  -7   8   7      257.81      256.35      9.84 o 
  -6   8   7       49.75       52.23      4.14 o 
  -5   8   7      276.39      277.75      7.67 o 
  -4   8   7      216.51      201.26      6.29 o 
  -3   8   7     1824.00     1730.07     22.06 o 
  -2   8   7      258.47      276.53      6.64 o 
  -1   8   7      464.39      458.51     10.30 o 
   0   8   7      263.69      240.29      6.38 o 
   1   8   7      139.82      177.10      4.57 o 
   2   8   7      136.80      104.88      3.61 o 
   3   8   7      523.75      457.07      9.63 o 
   4   8   7       19.58       20.80      2.67 o 
   5   8   7       54.02       54.84      4.14 o 
   6   8   7       57.55       61.62      4.63 o 
   7   8   7      183.62      182.32      7.15 o 
  -7   9   7      229.70      233.99      9.67 o 
  -6   9   7       66.44       63.04      5.57 o 
  -5   9   7      504.08      498.74     11.06 o 
  -4   9   7        0.42        1.02      1.43 o 
  -3   9   7      161.81      153.66      5.42 o 
  -2   9   7       37.23       36.79      3.06 o 
  -1   9   7       46.45       49.35      3.69 o 
   0   9   7        5.26       11.65      3.36 o 
   1   9   7      639.62      640.76     11.33 o 
   2   9   7      888.93      884.67     16.73 o 
   3   9   7      948.15      953.07     15.65 o 
   4   9   7      214.86      220.09      7.16 o 
   5   9   7      405.98      395.16     10.01 o 
   6   9   7       53.24       67.17      4.96 o 
   7   9   7       38.49       35.58      5.48 o 
  -6  10   7        8.96        7.05      2.54 o 
  -5  10   7        6.09        3.33      1.59 o 
  -4  10   7       20.39       17.51      2.54 o 
  -3  10   7      118.03      100.94      4.85 o 
  -2  10   7     1040.85      990.90     26.38 o 
  -1  10   7     1979.43     1971.71     29.18 o 
   0  10   7      741.08      711.45     12.55 o 
   1  10   7     1127.31     1130.19     16.92 o 
   2  10   7       33.07       26.67      4.48 o 
   3  10   7      250.05      263.92      9.53 o 
   4  10   7      696.60      736.64     14.36 o 
   5  10   7      577.39      634.90     13.61 o 
   6  10   7       88.80       89.16      5.89 o 
  -6  11   7       19.76       13.21      4.69 o 
  -5  11   7      443.77      459.78     13.10 o 
  -4  11   7       13.56       18.53      3.09 o 
  -3  11   7       51.89       53.49      4.95 o 
  -2  11   7      341.94      355.33     10.73 o 
  -1  11   7      194.83      190.56     12.06 o 
   0  11   7       48.42       41.28      4.26 o 
   1  11   7       17.35       20.10      3.15 o 
   2  11   7       32.29       32.62      3.99 o 
   3  11   7      314.43      320.09     10.50 o 
   4  11   7      265.95      283.18     13.64 o 
   5  11   7        5.76        4.39      3.35 o 
  -4  12   7       22.17       17.82      4.06 o 
  -3  12   7       23.82       13.17      3.03 o 
  -2  12   7      242.01      252.86     15.59 o 
  -1  12   7      108.14      116.07      6.64 o 
   0  12   7       80.57       89.22      6.39 o 
   1  12   7      106.82      123.98      6.62 o 
   2  12   7      219.23      231.55      9.06 o 
   3  12   7      280.06      320.95     11.06 o 
   4  12   7       71.16       82.82      7.99 o 
  -2  13   7       50.08       63.05      6.17 o 
  -1  13   7       71.49       68.97      6.74 o 
   0  13   7       46.52       52.86      8.95 o 
   1  13   7        6.36        6.39      3.84 o 
  -9   0   8       85.79       92.33      8.53 o 
  -8   0   8      201.66      204.37      8.89 o 
  -7   0   8      115.02      110.07      6.31 o 
  -6   0   8       19.06       23.75      3.29 o 
  -5   0   8       28.70       31.08      3.93 o 
  -4   0   8     7960.49     9062.89    110.92 o 
  -3   0   8     3789.65     4056.28     44.42 o 
  -2   0   8     2655.70     2656.51     32.73 o 
  -1   0   8     1762.87     1511.22     17.58 o 
   0   0   8     6360.35     6379.76     80.93 o 
   1   0   8     4246.10     4345.77     46.40 o 
   2   0   8      266.18      255.89      7.16 o 
   3   0   8      187.44      153.12      3.63 o 
   4   0   8     1085.33      937.52     13.33 o 
   5   0   8     2230.96     2036.41     34.21 o 
   6   0   8     1324.40     1263.48     25.47 o 
   7   0   8       18.13       22.99      4.26 o 
   8   0   8        0.04        0.09      2.25 o 
   9   0   8      688.97      707.40     20.63 o 
 -10   1   8      181.73      216.13     15.77 o 
  -9   1   8      242.15      251.67      8.78 o 
  -8   1   8      112.26      108.39      4.87 o 
  -7   1   8      148.86      143.32      4.41 o 
  -6   1   8     6608.07     6804.69     58.86 o 
  -5   1   8      234.74      191.27      4.36 o 
  -4   1   8     2731.38     2757.90     22.92 o 
  -3   1   8       31.90       23.91      1.30 o 
  -2   1   8       84.72       91.29      2.86 o 
  -1   1   8       28.47       39.45      1.43 o 
   0   1   8     1016.16     1014.57      9.79 o 
   1   1   8      363.06      341.54      4.37 o 
   2   1   8      424.18      562.96      6.90 o 
   3   1   8     1692.24     1793.11     17.49 o 
   4   1   8      241.46      208.41      4.73 o 
   5   1   8      611.13      577.35     11.72 o 
   6   1   8      135.06      130.02      4.90 o 
   7   1   8      113.37      107.22      4.83 o 
   8   1   8      186.87      174.15      6.48 o 
   9   1   8      473.15      492.23     13.77 o 
 -10   2   8       34.93       32.82      8.53 o 
  -9   2   8       13.44        7.52      4.05 o 
  -8   2   8      116.09      121.41      6.23 o 
  -7   2   8       11.40       13.25      1.90 o 
  -6   2   8       59.19       60.65      5.55 o 
  -5   2   8      397.39      390.94      6.70 o 
  -4   2   8      257.44      261.21      4.00 o 
  -3   2   8     2022.98     2088.61     19.65 o 
  -2   2   8      146.09      188.90      3.39 o 
  -1   2   8       33.55       41.07      1.21 o 
   0   2   8       18.13       21.80      1.88 o 
   1   2   8       19.97       19.96      2.27 o 
   2   2   8       29.86       24.91      1.58 o 
   3   2   8      441.94      420.81      6.21 o 
   4   2   8      589.71      577.83      8.17 o 
   5   2   8      122.83      118.79      3.62 o 
   6   2   8      144.22      134.66      5.78 o 
   7   2   8       12.87       13.64      2.44 o 
   8   2   8       62.12       58.67      5.20 o 
   9   2   8       10.18        9.23      2.68 o 
 -10   3   8      194.99      200.36     16.20 o 
  -9   3   8        0.45       -1.20      2.55 o 
  -8   3   8     1144.64     1132.83     17.79 o 
  -7   3   8        1.68        0.33      1.44 o 
  -6   3   8        0.02       -0.43      1.14 o 
  -5   3   8       82.46       78.30      2.86 o 
  -4   3   8      125.96      114.80      3.19 o 
  -3   3   8      792.42      776.82      7.86 o 
  -2   3   8       29.65       14.52      1.27 o 
  -1   3   8     2368.34     2520.30     27.66 o 
   0   3   8       17.31       40.54      1.38 o 
   1   3   8      510.39      578.17      6.30 o 
   2   3   8      254.85      240.56      3.41 o 
   3   3   8      253.23      240.51      4.68 o 
   4   3   8       40.03       35.53      2.27 o 
   5   3   8      336.79      336.47      6.48 o 
   6   3   8     1209.30     1225.82     17.90 o 
   7   3   8      192.17      184.48      7.69 o 
   8   3   8      336.37      361.49     13.78 o 
   9   3   8      118.20      130.92      7.32 o 
 -10   4   8        0.31        3.41      4.69 o 
  -9   4   8       88.10       93.50      8.44 o 
  -8   4   8       32.21       32.29      3.34 o 
  -7   4   8        0.01       -1.19      1.19 o 
  -6   4   8       51.00       59.58      3.94 o 
  -5   4   8       24.75       32.30      2.87 o 
  -4   4   8       68.50       69.12      2.51 o 
  -3   4   8     1085.85     1102.24     10.59 o 
  -2   4   8     4648.94     4875.54     53.22 o 
  -1   4   8      237.67      250.51      7.48 o 
   0   4   8     2735.48     2969.20     23.89 o 
   1   4   8     1159.73     1080.18     10.65 o 
   2   4   8        7.20        3.29      1.02 o 
   3   4   8       24.89       36.18      2.24 o 
   4   4   8     1346.43     1350.13     15.35 o 
   5   4   8     3503.11     3421.04     32.77 o 
   6   4   8      126.02      132.80      7.98 o 
   7   4   8      477.69      488.41     12.94 o 
   8   4   8      553.27      564.58     14.93 o 
   9   4   8      190.50      211.62     10.85 o 
  -9   5   8      295.68      295.15     13.25 o 
  -8   5   8       33.12       44.26      5.61 o 
  -7   5   8        0.67        1.90      1.59 o 
  -6   5   8      612.62      593.86     11.29 o 
  -5   5   8      980.53      985.32     14.81 o 
  -4   5   8       14.24        8.70      1.56 o 
  -3   5   8      490.28      510.75      8.79 o 
  -2   5   8     1316.05     1385.45     14.08 o 
  -1   5   8     1660.17     1615.38     17.57 o 
   0   5   8     3282.21     3382.01     28.85 o 
   1   5   8     3545.47     3564.01     28.75 o 
   2   5   8     1225.40     1229.76     12.01 o 
   3   5   8      158.88      154.23      3.92 o 
   4   5   8      365.09      370.87      9.29 o 
   5   5   8      447.02      445.97      9.28 o 
   6   5   8       27.28       24.03      2.93 o 
   7   5   8      513.53      502.62     13.33 o 
   8   5   8      430.67      418.56     12.84 o 
   9   5   8        0.03        2.56      2.98 o 
  -9   6   8      177.21      180.09      8.61 o 
  -8   6   8       34.03       34.71      4.49 o 
  -7   6   8       56.76       49.72      4.03 o 
  -6   6   8     2188.96     2108.82     26.75 o 
  -5   6   8       59.06       51.62      5.78 o 
  -4   6   8     2839.36     2790.30     31.22 o 
  -3   6   8     2555.01     2458.63     27.55 o 
  -2   6   8      607.86      594.02      8.19 o 
  -1   6   8       66.20       67.36      2.45 o 
   0   6   8       32.25       33.47      3.08 o 
   1   6   8     1244.30     1189.05     11.98 o 
   2   6   8     1017.91      894.99      9.82 o 
   3   6   8       27.55       27.49      2.65 o 
   4   6   8      199.25      202.72      8.06 o 
   5   6   8      367.51      351.22      8.45 o 
   6   6   8       19.32       18.18      2.67 o 
   7   6   8      456.22      460.12     13.04 o 
   8   6   8      829.91      871.49     19.74 o 
  -9   7   8       25.61       15.35      5.54 o 
  -8   7   8        1.47       -1.07      2.12 o 
  -7   7   8        3.22        3.77      2.58 o 
  -6   7   8       15.66       26.08      9.13 o 
  -5   7   8      230.96      218.58      7.38 o 
  -4   7   8      707.76      667.70     11.78 o 
  -3   7   8       54.47       60.97      3.71 o 
  -2   7   8     1594.15     1521.49     16.64 o 
  -1   7   8     3759.07     3590.93     32.89 o 
   0   7   8      950.64      886.71      9.92 o 
   1   7   8      294.24      267.05      4.69 o 
   2   7   8       11.22        2.49      1.00 o 
   3   7   8      427.23      390.64      8.46 o 
   4   7   8        0.02       -0.50      1.47 o 
   5   7   8      395.67      377.10      9.24 o 
   6   7   8      544.94      553.11     11.82 o 
   7   7   8      422.15      435.34     13.02 o 
   8   7   8       53.64       60.11      8.95 o 
  -8   8   8      321.06      340.88     11.81 o 
  -7   8   8      199.24      212.42      9.27 o 
  -6   8   8     1240.59     1186.41     18.96 o 
  -5   8   8      301.74      296.85      8.04 o 
  -4   8   8        8.71        6.94      1.75 o 
  -3   8   8       70.05       62.83      4.04 o 
  -2   8   8      142.06      129.99      5.17 o 
  -1   8   8       81.85       69.98      3.03 o 
   0   8   8        3.36        0.00      0.83 o 
   1   8   8     2260.70     2122.51     23.62 o 
   2   8   8      105.74      139.18      5.01 o 
   3   8   8        1.52        2.56      1.72 o 
   4   8   8      262.48      242.05      7.13 o 
   5   8   8       44.35       39.82      3.72 o 
   6   8   8        6.46        5.16      2.02 o 
   7   8   8        6.70        9.15      3.06 o 
   8   8   8       16.02       12.36      2.98 o 
  -7   9   8       76.76       89.38      6.97 o 
  -6   9   8        4.61        5.23      2.01 o 
  -5   9   8      107.44      101.73      5.45 o 
  -4   9   8      124.13      122.06      5.11 o 
  -3   9   8       54.44       46.40      3.61 o 
  -2   9   8        0.60       -0.05      1.03 o 
  -1   9   8        1.29        0.51      1.93 o 
   0   9   8      945.02      896.52     13.94 o 
   1   9   8      824.25      836.07     13.33 o 
   2   9   8     1929.72     1916.92     28.38 o 
   3   9   8     1024.36     1009.00     19.26 o 
   4   9   8      546.65      532.82     11.62 o 
   5   9   8       56.51       65.67      4.76 o 
   6   9   8      312.41      315.48      9.40 o 
   7   9   8      131.46      142.35      9.59 o 
  -6  10   8       92.23       79.67      7.93 o 
  -5  10   8      128.29      123.11      5.54 o 
  -4  10   8       33.85       35.26      3.26 o 
  -3  10   8       15.47       13.44      2.01 o 
  -2  10   8       79.74       80.07      9.23 o 
  -1  10   8       42.73       43.78      4.26 o 
   0  10   8      191.25      177.36      5.94 o 
   1  10   8       16.15       17.26      3.11 o 
   2  10   8        4.75        5.42      2.37 o 
   3  10   8      400.95      419.12     11.81 o 
   4  10   8      585.72      619.58     12.99 o 
   5  10   8      467.51      516.33     12.25 o 
   6  10   8       85.14       89.47      6.89 o 
  -6  11   8      255.61      237.87     14.92 o 
  -5  11   8      106.22      101.65      5.75 o 
  -4  11   8      227.80      215.80      8.59 o 
  -3  11   8       82.75       95.90      6.62 o 
  -2  11   8      101.50      100.26      6.19 o 
  -1  11   8      154.58      154.96      6.86 o 
   0  11   8        3.00        1.22      1.79 o 
   1  11   8      604.24      615.49     14.51 o 
   2  11   8     1061.02     1101.89     20.98 o 
   3  11   8      929.95      971.51     24.62 o 
   4  11   8      361.30      372.10     11.87 o 
   5  11   8        1.07       -1.95      2.67 o 
  -4  12   8       24.87       15.77      5.12 o 
  -3  12   8        2.80       -0.03      3.41 o 
  -2  12   8      124.67      123.23      6.83 o 
  -1  12   8        0.06        1.39      1.94 o 
   0  12   8      199.00      196.60     12.79 o 
   1  12   8      130.82      127.83      8.86 o 
   2  12   8      536.55      580.96     15.00 o 
   3  12   8      355.87      416.76     12.66 o 
   4  12   8      113.44      131.30     11.08 o 
  -2  13   8      238.49      246.82     14.92 o 
  -1  13   8      162.45      192.68     13.21 o 
 -10   1   9       45.30       49.45      9.38 o 
  -9   1   9       31.87       36.26      4.29 o 
  -8   1   9       82.44       84.93      4.99 o 
  -7   1   9       33.68       30.50      2.90 o 
  -6   1   9     3862.47     3972.70     44.84 o 
  -5   1   9       31.29       40.06      2.35 o 
  -4   1   9     1387.02     1473.47     15.39 o 
  -3   1   9      704.69      768.80      7.70 o 
  -2   1   9       50.44       55.31      1.73 o 
  -1   1   9     1323.97     1342.50     14.76 o 
   0   1   9     2635.15     2760.17     25.73 o 
   1   1   9     1827.53     1847.83     15.31 o 
   2   1   9     2857.07     2722.92     24.40 o 
   3   1   9     1088.18      988.19     12.14 o 
   4   1   9     2409.15     2417.39     23.28 o 
   5   1   9      276.70      263.20      7.08 o 
   6   1   9       77.32       74.68      4.16 o 
   7   1   9      682.16      633.90     12.45 o 
   8   1   9       50.51       55.77      4.35 o 
   9   1   9       48.57       47.27      4.91 o 
 -10   2   9      244.00      261.74     17.90 o 
  -9   2   9      175.51      185.88      9.46 o 
  -8   2   9     3077.60     3066.70     41.59 o 
  -7   2   9     1236.96     1265.05     15.79 o 
  -6   2   9     4631.87     4644.62     42.23 o 
  -5   2   9      722.48      695.69     10.74 o 
  -4   2   9      200.80      190.17      4.13 o 
  -3   2   9       10.07       23.09      2.05 o 
  -2   2   9     3782.50     3901.33     33.50 o 
  -1   2   9      682.13      685.81      6.82 o 
   0   2   9      882.95     1032.86     13.25 o 
   1   2   9     1259.74     1238.44     11.03 o 
   2   2   9       18.43       32.72      1.67 o 
   3   2   9      399.60      335.90      5.51 o 
   4   2   9       25.61       25.75      2.58 o 
   5   2   9      467.14      445.01     11.08 o 
   6   2   9      177.42      181.85      6.03 o 
   7   2   9       50.73       48.91      4.12 o 
   8   2   9       22.03       18.72      3.32 o 
   9   2   9        0.51        2.26      2.04 o 
 -10   3   9       39.75       37.33      6.31 o 
  -9   3   9       18.52       12.79      3.92 o 
  -8   3   9      647.60      638.24     17.92 o 
  -7   3   9       50.76       45.50      3.57 o 
  -6   3   9        4.01        0.51      1.43 o 
  -5   3   9       22.12       24.98      1.99 o 
  -4   3   9      150.21      145.40      3.80 o 
  -3   3   9     1185.10     1207.72     12.98 o 
  -2   3   9     2018.71     1942.18     18.43 o 
  -1   3   9      243.74      184.91      3.08 o 
   0   3   9       83.40       84.62      2.21 o 
   1   3   9       92.61       82.36      2.01 o 
   2   3   9     2177.84     2167.96     18.17 o 
   3   3   9     2298.68     2186.85     21.35 o 
   4   3   9      196.93      212.45      4.71 o 
   5   3   9     1744.97     1731.99     19.07 o 
   6   3   9     2956.52     2945.06     34.82 o 
   7   3   9      548.07      554.32     13.90 o 
   8   3   9      875.41      895.42     21.35 o 
   9   3   9      125.98      135.09      7.50 o 
  -9   4   9       57.19       57.95      6.78 o 
  -8   4   9       10.29       11.04      2.77 o 
  -7   4   9      172.49      168.33      5.95 o 
  -6   4   9      272.03      281.25      7.29 o 
  -5   4   9       10.53        9.23      2.04 o 
  -4   4   9      623.45      582.77      9.02 o 
  -3   4   9     2288.32     2216.06     23.69 o 
  -2   4   9     2031.77     2046.17     17.46 o 
  -1   4   9      120.78      177.57      3.12 o 
   0   4   9      159.84      240.79      3.82 o 
   1   4   9      485.98      487.79      5.96 o 
   2   4   9     1343.67     1430.97     13.21 o 
   3   4   9     1049.11     1002.95     11.98 o 
   4   4   9       48.98       40.85      2.58 o 
   5   4   9      180.70      169.18      4.68 o 
   6   4   9      661.36      630.60     14.37 o 
   7   4   9        5.16        3.98      2.51 o 
   8   4   9      727.03      730.88     17.34 o 
   9   4   9      640.15      653.93     26.86 o 
  -9   5   9      117.24      136.89      9.89 o 
  -8   5   9        4.27        4.97      2.01 o 
  -7   5   9      218.11      208.06      6.71 o 
  -6   5   9      114.85      107.77      4.89 o 
  -5   5   9      451.10      430.69      8.95 o 
  -4   5   9     1232.97     1238.39     16.68 o 
  -3   5   9      437.98      462.74      8.42 o 
  -2   5   9       12.87       21.47      1.31 o 
  -1   5   9     2198.93     2193.90     18.86 o 
   0   5   9     3526.77     3508.08     28.33 o 
   1   5   9      329.62      324.86      4.82 o 
   2   5   9      925.13     1051.96     10.78 o 
   3   5   9      323.46      323.59      6.02 o 
   4   5   9      560.34      522.47      9.80 o 
   5   5   9      220.45      226.65      6.47 o 
   6   5   9       88.56       84.57      6.99 o 
   7   5   9       89.39       82.17      6.36 o 
   8   5   9        2.07        1.89      2.44 o 
   9   5   9        2.79        3.84      2.98 o 
  -9   6   9        8.61       10.66      5.97 o 
  -8   6   9       53.93       56.92      5.45 o 
  -7   6   9        0.90        2.25      1.76 o 
  -6   6   9      240.31      244.52      7.29 o 
  -5   6   9       77.93       83.09      4.47 o 
  -4   6   9       17.46       21.58      2.44 o 
  -3   6   9      120.99      112.62      4.21 o 
  -2   6   9       55.53       59.61      2.55 o 
  -1   6   9      347.86      349.43      5.21 o 
   0   6   9      261.12      250.77      4.38 o 
   1   6   9      466.91      449.76      6.71 o 
   2   6   9      104.26      109.65      2.92 o 
   3   6   9      844.08      822.57     12.87 o 
   4   6   9      892.33      890.79     14.41 o 
   5   6   9      402.13      416.13      9.39 o 
   6   6   9      382.08      378.71      9.32 o 
   7   6   9      167.60      158.33      7.71 o 
   8   6   9       25.04       28.05      4.43 o 
  -9   7   9       23.31       12.79      4.26 o 
  -8   7   9       98.49       91.06      6.95 o 
  -7   7   9        3.23        0.83      2.52 o 
  -6   7   9       68.57       69.24      4.68 o 
  -5   7   9       52.50       52.04      3.83 o 
  -4   7   9      867.75      820.53     13.43 o 
  -3   7   9     2512.98     2383.03     27.60 o 
  -2   7   9     1915.20     1819.51     23.04 o 
  -1   7   9      487.02      459.27      7.37 o 
   0   7   9      116.20      114.73      3.56 o 
   1   7   9     1184.01     1021.80     12.14 o 
   2   7   9       56.20       35.22      2.87 o 
   3   7   9       13.26        9.86      1.84 o 
   4   7   9        0.94        1.92      1.71 o 
   5   7   9       22.88       22.50      2.94 o 
   6   7   9      267.77      281.01      8.29 o 
   7   7   9      688.63      719.14     17.38 o 
   8   7   9      103.60      101.03      9.80 o 
  -8   8   9       20.81       21.31      6.82 o 
  -7   8   9       51.20       48.84      5.14 o 
  -6   8   9      307.38      300.00      8.63 o 
  -5   8   9      130.75      128.47      5.32 o 
  -4   8   9       49.36       58.32      3.92 o 
  -3   8   9     1883.89     1804.91     33.47 o 
  -2   8   9      157.02      159.61      5.09 o 
  -1   8   9      355.74      341.14      6.44 o 
   0   8   9      303.09      289.62      5.81 o 
   1   8   9       48.44       34.88      2.44 o 
   2   8   9       22.33       17.88      4.12 o 
   3   8   9      473.14      434.73      9.52 o 
   4   8   9        0.13       -0.51      1.41 o 
   5   8   9       36.09       38.35      3.59 o 
   6   8   9       17.21       20.29      3.01 o 
   7   8   9       17.15       17.90      3.82 o 
  -7   9   9        8.90        4.75      2.53 o 
  -6   9   9       21.91       17.06      2.83 o 
  -5   9   9      487.59      451.98     10.59 o 
  -4   9   9      233.48      204.81      6.65 o 
  -3   9   9      216.43      214.14      6.49 o 
  -2   9   9       78.44       64.13      3.94 o 
  -1   9   9      341.43      287.97      8.59 o 
   0   9   9      178.00      145.28      5.04 o 
   1   9   9       79.19       84.96      4.36 o 
   2   9   9      166.27      174.62      7.13 o 
   3   9   9      283.34      301.02      8.20 o 
   4   9   9      169.64      179.13      6.49 o 
   5   9   9       80.78       81.12      5.27 o 
   6   9   9        2.41        0.03      2.34 o 
   7   9   9      143.95      159.43     11.94 o 
  -6  10   9       83.75       84.12      6.67 o 
  -5  10   9      261.99      254.85      8.04 o 
  -4  10   9       21.19       19.33      2.54 o 
  -3  10   9        1.83        0.83      1.66 o 
  -2  10   9       13.87       12.25      2.62 o 
  -1  10   9       28.62       31.11      3.60 o 
   0  10   9      563.27      560.36     13.72 o 
   1  10   9      207.74      199.66      7.71 o 
   2  10   9        0.03       -1.41      1.88 o 
   3  10   9       35.78       34.58      4.17 o 
   4  10   9      320.76      341.16      9.46 o 
   5  10   9      602.74      647.08     13.97 o 
   6  10   9      568.29      578.67     16.02 o 
  -6  11   9      230.32      236.16     14.49 o 
  -5  11   9      147.24      144.70      6.33 o 
  -4  11   9      599.34      593.86     15.07 o 
  -3  11   9      933.49      911.24     18.94 o 
  -2  11   9      141.03      138.91      6.69 o 
  -1  11   9      100.24      109.53      6.45 o 
   0  11   9      338.89      354.31     10.29 o 
   1  11   9       47.38       44.30      5.57 o 
   2  11   9        7.43        6.56      2.57 o 
   3  11   9      110.77      137.74      7.39 o 
   4  11   9       34.69       38.29      4.73 o 
   5  11   9        7.83        1.28      2.98 o 
  -4  12   9        0.27       -2.13      2.13 o 
  -3  12   9        8.51       11.66      2.62 o 
  -2  12   9       19.89       16.98      3.07 o 
  -1  12   9       42.48       37.58      4.20 o 
   0  12   9       47.11       41.97      5.87 o 
   1  12   9       21.18       34.43      5.40 o 
   2  12   9       44.05       55.83      6.78 o 
   3  12   9      143.86      152.05      9.03 o 
  -2  13   9        0.38        1.28      2.13 o 
  -9   0  10        1.12       -2.25      2.25 o 
  -8   0  10       61.02       58.49      5.94 o 
  -7   0  10       33.40       31.68      4.06 o 
  -6   0  10       50.78       56.36     14.71 o 
  -5   0  10      754.07      829.94     13.25 o 
  -4   0  10        6.13        5.82      2.45 o 
  -3   0  10      934.01      971.42     13.23 o 
  -2   0  10     3543.22     3834.44     42.02 o 
  -1   0  10       65.16       71.72      5.75 o 
   0   0  10     4765.87     5193.54     92.15 o 
   1   0  10      731.01      882.21     11.92 o 
   2   0  10     5656.88     6181.34     71.71 o 
   3   0  10     1724.35     1691.70     24.48 o 
   4   0  10     3158.62     3117.70     47.17 o 
   5   0  10     4216.67     4034.31     60.28 o 
   6   0  10     3637.22     3562.38     57.76 o 
   7   0  10     1910.86     1822.94     35.11 o 
   8   0  10      180.50      182.85      9.79 o 
   9   0  10       85.11       84.16     13.21 o 
 -10   1  10        5.66        7.36      2.96 o 
  -9   1  10      126.68      124.69      6.56 o 
  -8   1  10      214.54      219.71     11.26 o 
  -7   1  10      118.08      110.73      4.54 o 
  -6   1  10      268.77      295.20      9.48 o 
  -5   1  10     1205.11     1165.18     13.55 o 
  -4   1  10     6595.50     6564.34     55.50 o 
  -3   1  10     1609.72     1577.03     15.70 o 
  -2   1  10     1325.39     1355.60     13.49 o 
  -1   1  10       76.24       91.59      1.86 o 
   0   1  10     3630.66     3811.43     29.43 o 
   1   1  10       29.28       17.87      1.20 o 
   2   1  10        3.44       13.27      1.32 o 
   3   1  10       41.41       37.26      1.77 o 
   4   1  10      335.15      332.48      5.74 o 
   5   1  10       79.82       77.04      3.87 o 
   6   1  10       10.73        7.27      1.86 o 
   7   1  10       15.82       14.15      2.38 o 
   8   1  10      286.04      277.27      8.51 o 
   9   1  10        7.63        4.83      2.22 o 
 -10   2  10      555.57      560.66     18.54 o 
  -9   2  10       44.44       50.64      4.92 o 
  -8   2  10     2344.50     2297.74     33.72 o 
  -7   2  10      106.74      109.93      9.73 o 
  -6   2  10      391.96      406.24      7.42 o 
  -5   2  10      133.53      141.67      3.88 o 
  -4   2  10        0.02        0.49      0.77 o 
  -3   2  10      225.05      183.38      3.80 o 
  -2   2  10     1291.77     1333.30     13.55 o 
  -1   2  10        4.11        7.93      0.73 o 
   0   2  10      309.49      332.58      4.30 o 
   1   2  10     1271.61     1181.88     10.80 o 
   2   2  10      695.88      725.84      8.77 o 
   3   2  10      324.73      307.55      5.38 o 
   4   2  10        2.69        3.60      1.03 o 
   5   2  10      233.60      231.62      6.27 o 
   6   2  10      522.18      489.60     10.20 o 
   7   2  10       88.76       78.14      4.73 o 
   8   2  10       30.71       24.53      7.28 o 
   9   2  10       21.04       18.52      5.48 o 
 -10   3  10      237.15      230.48     12.05 o 
  -9   3  10       12.83       15.73      4.06 o 
  -8   3  10        0.01       -2.25      2.25 o 
  -7   3  10      108.86      100.16      4.68 o 
  -6   3  10      414.65      420.17      8.89 o 
  -5   3  10      555.84      571.84      8.56 o 
  -4   3  10     1421.28     1394.98     15.22 o 
  -3   3  10     4264.23     4328.95     38.88 o 
  -2   3  10       66.96       45.49      1.95 o 
  -1   3  10     3146.64     3040.30     24.31 o 
   0   3  10     1286.88     1333.23     12.08 o 
   1   3  10      421.87      439.00      5.36 o 
   2   3  10      746.88      744.11      7.67 o 
   3   3  10      256.09      230.94      4.79 o 
   4   3  10       59.85       62.96      3.38 o 
   5   3  10      155.37      153.95      5.23 o 
   6   3  10        2.61       -0.57      2.22 o 
   7   3  10      410.63      429.81     14.73 o 
   8   3  10      325.71      313.42     10.81 o 
   9   3  10        2.48        0.07      2.04 o 
  -9   4  10        0.00        2.54      3.62 o 
  -8   4  10        2.39        4.29      2.29 o 
  -7   4  10      131.94      119.54      5.05 o 
  -6   4  10       30.03       25.17      3.11 o 
  -5   4  10        0.23       -0.24      1.12 o 
  -4   4  10      152.21      143.69      3.69 o 
  -3   4  10       81.08       87.88      2.69 o 
  -2   4  10      314.36      366.75      5.10 o 
  -1   4  10      175.72      144.01      2.80 o 
   0   4  10     7222.82     7971.19     59.77 o 
   1   4  10      922.63      924.18      9.46 o 
   2   4  10        0.93        2.78      0.62 o 
   3   4  10      407.47      366.63      6.34 o 
   4   4  10     4916.55     4763.73     42.96 o 
   5   4  10       12.20        8.95      1.66 o 
   6   4  10     1514.24     1447.98     24.37 o 
   7   4  10      302.93      308.06     13.40 o 
   8   4  10      122.42      127.99      8.82 o 
   9   4  10       42.38       34.53      6.39 o 
  -9   5  10      356.36      387.71     15.52 o 
  -8   5  10     1155.21     1193.46     19.34 o 
  -7   5  10      235.52      230.67      7.24 o 
  -6   5  10      168.86      162.35      5.83 o 
  -5   5  10      194.62      188.82      5.80 o 
  -4   5  10     1114.63     1074.02     15.18 o 
  -3   5  10       67.78       65.87      3.19 o 
  -2   5  10      223.57      218.94      4.38 o 
  -1   5  10      607.39      611.91     10.49 o 
   0   5  10     1841.59     1924.33     17.10 o 
   1   5  10     1201.12     1127.43     11.32 o 
   2   5  10       92.68      100.81      3.22 o 
   3   5  10      989.02      929.96     11.79 o 
   4   5  10      124.33      108.25      3.73 o 
   5   5  10        5.00        3.68      1.57 o 
   6   5  10      267.70      262.33      9.23 o 
   7   5  10       24.09       25.94      3.79 o 
   8   5  10      168.83      154.95      7.89 o 
  -8   6  10       23.74       22.88      4.89 o 
  -7   6  10       61.20       59.57      4.55 o 
  -6   6  10      433.87      411.66      9.64 o 
  -5   6  10      290.07      290.62      7.97 o 
  -4   6  10       31.48       33.01      3.20 o 
  -3   6  10      268.33      261.89      6.39 o 
  -2   6  10       33.36       31.46      2.49 o 
  -1   6  10      432.40      431.54      6.05 o 
   0   6  10     2806.42     2641.50     25.70 o 
   1   6  10     2771.34     2795.67     23.95 o 
   2   6  10     1072.92     1034.12     12.68 o 
   3   6  10     1089.61     1008.18     14.84 o 
   4   6  10      305.89      283.82      8.00 o 
   5   6  10       43.27       40.34      3.45 o 
   6   6  10        0.49        0.67      2.67 o 
   7   6  10        1.20        1.51      2.29 o 
   8   6  10       62.08       63.75      6.13 o 
  -8   7  10      227.10      224.00     10.09 o 
  -7   7  10       86.39       77.37      5.22 o 
  -6   7  10      355.30      331.86      8.79 o 
  -5   7  10      843.70      814.36     14.12 o 
  -4   7  10      255.60      248.00      6.77 o 
  -3   7  10       72.95       65.59      3.93 o 
  -2   7  10      441.97      414.44      8.25 o 
  -1   7  10      479.00      446.37      7.25 o 
   0   7  10      244.21      249.16      4.63 o 
   1   7  10        7.39        3.68      0.96 o 
   2   7  10      115.27       98.89      4.09 o 
   3   7  10      177.46      203.00      6.13 o 
   4   7  10      562.29      563.73     11.20 o 
   5   7  10      396.57      389.20      9.48 o 
   6   7  10       84.08       78.35      5.14 o 
   7   7  10        4.35        6.08      2.78 o 
   8   7  10      183.32      226.36     14.49 o 
  -8   8  10      198.04      196.52     15.35 o 
  -7   8  10      707.98      708.90     14.54 o 
  -6   8  10      390.05      383.20      9.85 o 
  -5   8  10      251.41      245.39      7.40 o 
  -4   8  10      521.69      478.81     10.89 o 
  -3   8  10      235.53      228.00      6.42 o 
  -2   8  10        8.59        6.05      1.59 o 
  -1   8  10       16.94        8.86      1.63 o 
   0   8  10      569.26      535.91      8.44 o 
   1   8  10       96.82       95.43      3.55 o 
   2   8  10        0.33        0.89      1.34 o 
   3   8  10      129.23      125.87      5.10 o 
   4   8  10       20.59       11.55      2.52 o 
   5   8  10        1.38       -1.43      1.43 o 
   6   8  10      284.20      313.92      9.20 o 
   7   8  10        4.05       -1.09      2.47 o 
  -7   9  10       19.18       21.43      3.75 o 
  -6   9  10      248.50      233.18      7.82 o 
  -5   9  10       35.72       33.50      3.35 o 
  -4   9  10        2.94        0.01      1.53 o 
  -3   9  10        1.31       -0.63      1.54 o 
  -2   9  10        8.19        5.80      1.59 o 
  -1   9  10      711.20      690.58     14.00 o 
   0   9  10      239.29      271.94      8.23 o 
   1   9  10      407.67      413.80     10.68 o 
   2   9  10      927.73      958.38     18.13 o 
   3   9  10      390.56      424.75      9.85 o 
   4   9  10     1116.96     1145.91     18.57 o 
   5   9  10       40.40       36.23      3.64 o 
   6   9  10        0.13        0.74      2.00 o 
  -6  10  10       44.47       39.29      3.71 o 
  -5  10  10        5.83        6.21      2.02 o 
  -4  10  10        5.21        6.30      1.84 o 
  -3  10  10      613.36      607.15     12.00 o 
  -2  10  10      227.96      203.06      7.71 o 
  -1  10  10       17.68       14.47      2.62 o 
   0  10  10      191.89      182.40      7.01 o 
   1  10  10      408.97      378.90     10.65 o 
   2  10  10       40.11       39.38      4.07 o 
   3  10  10       49.55       42.57      4.42 o 
   4  10  10        8.53        7.73      2.79 o 
   5  10  10       84.28       83.79      5.66 o 
   6  10  10      336.71      375.05     15.60 o 
  -5  11  10      495.18      509.93     13.31 o 
  -4  11  10      507.98      532.72     14.27 o 
  -3  11  10      206.86      209.62      8.44 o 
  -2  11  10      181.10      178.42      7.62 o 
  -1  11  10      163.21      172.30      7.36 o 
   0  11  10      191.70      200.20     10.09 o 
   1  11  10        7.76        6.39      3.01 o 
   2  11  10        0.19        2.86      2.24 o 
   3  11  10       19.55       11.69      2.93 o 
   4  11  10      471.66      517.58     14.32 o 
  -4  12  10        5.54        5.12      2.98 o 
  -3  12  10      486.69      476.67     19.27 o 
  -2  12  10      510.44      514.80     13.85 o 
  -1  12  10      327.13      333.53     10.79 o 
   0  12  10      482.08      502.07     18.12 o 
   1  12  10      330.39      364.36     14.30 o 
   2  12  10        2.35        7.32      3.23 o 
   3  12  10      171.54      185.38     10.07 o 
 -10   1  11      100.39      105.93      8.74 o 
  -9   1  11      218.46      234.49      9.15 o 
  -8   1  11      941.27      950.79     15.72 o 
  -7   1  11       23.01       17.94      2.83 o 
  -6   1  11      307.71      304.74      9.11 o 
  -5   1  11      658.61      703.02      9.64 o 
  -4   1  11     1133.84     1151.99     12.92 o 
  -3   1  11      642.99      623.74      8.74 o 
  -2   1  11       23.98       27.76      1.63 o 
  -1   1  11      176.68      203.97      3.09 o 
   0   1  11     3473.96     3849.08     30.30 o 
   1   1  11        0.49        1.51      0.44 o 
   2   1  11      605.32      572.37      6.26 o 
   3   1  11      129.19      100.96      2.78 o 
   4   1  11        8.44        8.42      1.47 o 
   5   1  11        0.37        2.24      1.21 o 
   6   1  11      238.83      216.95      6.66 o 
   7   1  11      127.73      128.26      5.54 o 
   8   1  11      698.86      699.24     14.16 o 
   9   1  11      938.16      948.68     23.17 o 
 -10   2  11        1.51        5.33      4.22 o 
  -9   2  11        7.31        6.72      2.60 o 
  -8   2  11      211.70      216.37     13.02 o 
  -7   2  11      523.33      498.76     12.14 o 
  -6   2  11      861.55      821.30     12.22 o 
  -5   2  11     1453.79     1440.05     16.10 o 
  -4   2  11       79.76       66.93      2.64 o 
  -3   2  11      286.75      304.59      5.16 o 
  -2   2  11     9170.02     9413.25     76.93 o 
  -1   2  11     8266.86     8370.23     62.16 o 
   0   2  11     3704.34     3742.21     29.49 o 
   1   2  11     1371.01     1342.56     12.19 o 
   2   2  11       18.42       25.79      1.68 o 
   3   2  11      721.10      666.06      8.86 o 
   4   2  11       47.85       47.04      2.40 o 
   5   2  11       35.21       29.80      3.18 o 
   6   2  11       25.92       27.62      2.85 o 
   7   2  11       39.42       35.44      3.45 o 
   8   2  11       15.21       18.51      3.36 o 
   9   2  11        0.06       -1.02      1.94 o 
 -10   3  11      261.85      280.93     18.33 o 
  -9   3  11        0.18        0.19      2.06 o 
  -8   3  11      213.80      205.48     10.85 o 
  -7   3  11       18.40       15.67      2.93 o 
  -6   3  11       97.13      101.32      4.35 o 
  -5   3  11        0.80        0.60      0.85 o 
  -4   3  11        0.04        0.59      0.90 o 
  -3   3  11      623.07      697.52      9.02 o 
  -2   3  11     1923.24     2116.65     20.23 o 
  -1   3  11     2128.20     2093.43     17.66 o 
   0   3  11     2245.72     2377.07     19.79 o 
   1   3  11      615.89      612.75      6.93 o 
   2   3  11      714.65      706.48      9.04 o 
   3   3  11     2101.15     1979.21     23.62 o 
   4   3  11     2581.22     2494.03     24.81 o 
   5   3  11      628.36      553.79     10.82 o 
   6   3  11      787.70      743.38     13.33 o 
   7   3  11       45.19       41.33      4.48 o 
   8   3  11      229.20      237.73     12.02 o 
   9   3  11      171.94      192.85     10.32 o 
  -9   4  11       67.72       80.54      8.12 o 
  -8   4  11        0.56        1.12      2.17 o 
  -7   4  11      108.50      109.31      5.03 o 
  -6   4  11      284.50      276.72      7.29 o 
  -5   4  11      750.57      742.49     12.19 o 
  -4   4  11      489.62      478.67      7.45 o 
  -3   4  11       87.04       86.28      2.77 o 
  -2   4  11       88.97       95.88      3.15 o 
  -1   4  11      387.00      409.98      5.41 o 
   0   4  11      180.49      231.12      3.87 o 
   1   4  11     2405.35     2499.79     21.13 o 
   2   4  11     1966.30     1922.18     19.37 o 
   3   4  11      853.80      805.26     10.62 o 
   4   4  11     6639.93     6485.58     56.65 o 
   5   4  11      153.05      153.46      4.57 o 
   6   4  11      198.37      178.75      7.50 o 
   7   4  11      203.28      201.40      9.90 o 
   8   4  11        0.92       -3.90      4.90 o 
  -9   5  11      265.18      281.52     13.25 o 
  -8   5  11      312.23      318.84     10.65 o 
  -7   5  11       71.65       72.01      4.81 o 
  -6   5  11      103.66      112.36      8.55 o 
  -5   5  11       90.48       88.59      4.28 o 
  -4   5  11        4.47        4.95      1.47 o 
  -3   5  11       28.52       25.75      2.65 o 
  -2   5  11       55.64       60.11      2.43 o 
  -1   5  11      441.62      459.57      6.09 o 
   0   5  11      283.08      267.36      4.44 o 
   1   5  11      328.46      321.50      4.98 o 
   2   5  11     6304.08     5987.87     51.88 o 
   3   5  11      365.12      362.91      6.69 o 
   4   5  11       42.90       45.35      2.80 o 
   5   5  11       41.81       45.89      3.59 o 
   6   5  11      727.98      688.63     15.74 o 
   7   5  11      142.28      131.80      8.06 o 
   8   5  11       42.23       34.96      4.51 o 
  -8   6  11      116.89      115.83      5.90 o 
  -7   6  11       84.06       89.19      5.43 o 
  -6   6  11     1559.20     1477.56     21.10 o 
  -5   6  11      364.08      359.35      8.51 o 
  -4   6  11      892.94      863.43     13.69 o 
  -3   6  11      167.28      162.11      4.95 o 
  -2   6  11      292.54      289.14      6.49 o 
  -1   6  11        0.87        2.04      0.80 o 
   0   6  11      111.34      142.66      3.40 o 
   1   6  11      106.41      138.10      3.30 o 
   2   6  11        9.97        3.28      1.12 o 
   3   6  11       58.39       49.71      3.49 o 
   4   6  11       76.21       64.11      4.08 o 
   5   6  11      225.49      227.70      6.90 o 
   6   6  11      610.34      595.63     14.83 o 
   7   6  11       96.93      100.62      7.28 o 
   8   6  11       63.74       54.57      8.53 o 
  -8   7  11       45.93       40.36      4.99 o 
  -7   7  11      179.11      166.72      6.54 o 
  -6   7  11        2.18        6.91      2.07 o 
  -5   7  11     1447.27     1405.85     20.25 o 
  -4   7  11        4.13        5.34      2.46 o 
  -3   7  11      130.68      124.08      4.73 o 
  -2   7  11     1394.15     1350.56     17.89 o 
  -1   7  11     1648.88     1593.85     25.49 o 
   0   7  11     1246.97     1199.22     13.60 o 
   1   7  11       19.42       21.26      2.09 o 
   2   7  11      307.96      365.70      7.99 o 
   3   7  11      838.01      807.37     13.47 o 
   4   7  11      469.37      489.58     10.40 o 
   5   7  11      120.67      138.69      5.64 o 
   6   7  11        2.12        2.04      2.13 o 
   7   7  11       53.85       58.16      5.90 o 
  -8   8  11        4.03        2.13      3.41 o 
  -7   8  11        5.96        8.63      2.74 o 
  -6   8  11      129.50      127.79      5.69 o 
  -5   8  11      570.51      536.57     11.45 o 
  -4   8  11       92.73       89.16      4.61 o 
  -3   8  11        0.49       -0.46      1.42 o 
  -2   8  11      906.24      890.44     15.69 o 
  -1   8  11      196.23      218.03      5.90 o 
   0   8  11      164.15      153.53      4.21 o 
   1   8  11      866.68      802.08     12.99 o 
   2   8  11      222.09      249.68      6.98 o 
   3   8  11      709.35      678.74     12.56 o 
   4   8  11      140.16      135.84      5.48 o 
   5   8  11       63.79       65.56      4.68 o 
   6   8  11        7.03        4.68      2.23 o 
   7   8  11      461.25      462.15     18.54 o 
  -7   9  11      154.65      149.68      9.19 o 
  -6   9  11        0.27        1.71      1.64 o 
  -5   9  11      218.69      218.93     10.83 o 
  -4   9  11      137.19      129.50      5.26 o 
  -3   9  11      209.49      207.64      6.48 o 
  -2   9  11      104.36       96.89      4.24 o 
  -1   9  11      222.39      217.85      7.43 o 
   0   9  11      611.57      631.96     13.27 o 
   1   9  11      515.07      505.15     12.14 o 
   2   9  11      106.35      104.22      6.14 o 
   3   9  11      215.22      194.93      6.65 o 
   4   9  11      232.26      286.16      9.45 o 
   5   9  11        4.74       -0.45      1.73 o 
   6   9  11       19.34       22.47      3.31 o 
  -6  10  11       13.83       13.01      2.76 o 
  -5  10  11        3.59        2.04      1.66 o 
  -4  10  11      165.47      152.00      5.95 o 
  -3  10  11      500.72      492.03     10.78 o 
  -2  10  11      117.82      100.92      5.80 o 
  -1  10  11      788.61      779.79     16.04 o 
   0  10  11       88.61       89.20      5.26 o 
   1  10  11       20.66       21.70      4.22 o 
   2  10  11      169.37      176.76      7.38 o 
   3  10  11        8.68        8.65      2.57 o 
   4  10  11      133.76      148.78      7.30 o 
   5  10  11      316.99      324.69      9.79 o 
  -5  11  11      348.70      378.47     19.40 o 
  -4  11  11     1056.90     1042.86     21.15 o 
  -3  11  11      688.57      718.51     23.56 o 
  -2  11  11      416.06      406.15     11.70 o 
  -1  11  11      180.98      170.96      8.44 o 
   0  11  11       12.21       13.69      3.58 o 
   1  11  11      224.00      237.84     11.30 o 
   2  11  11      265.40      298.01     12.66 o 
   3  11  11       29.70       20.58      3.68 o 
   4  11  11       37.53       33.39      4.43 o 
  -3  12  11        3.56        3.21      2.55 o 
  -2  12  11        0.08        3.75      2.12 o 
  -1  12  11       10.76        8.93      3.15 o 
   0  12  11      340.20      345.77     14.01 o 
   1  12  11      274.22      325.79     13.86 o 
   2  12  11       14.64       22.74      5.10 o 
 -10   0  12        2.12        1.71      4.26 o 
  -9   0  12       13.77       14.66      3.88 o 
  -8   0  12       16.61       11.06      4.90 o 
  -7   0  12        0.45        1.71      2.05 o 
  -6   0  12       38.06       64.03     15.13 o 
  -5   0  12      790.94      797.06     17.28 o 
  -4   0  12      896.86      937.69     13.72 o 
  -3   0  12      828.73      769.38     21.22 o 
  -2   0  12     2293.76     2304.74     27.03 o 
  -1   0  12     6663.17     6882.34     72.98 o 
   0   0  12      751.32      724.15     10.63 o 
   1   0  12     1032.87     1113.10     20.89 o 
   2   0  12       87.43       83.83      2.79 o 
   3   0  12        2.06        1.28      1.92 o 
   4   0  12      234.81      204.67      8.95 o 
   5   0  12     1821.53     1646.09     30.29 o 
   6   0  12      976.77      992.17     22.46 o 
   7   0  12     3490.80     3325.97     55.31 o 
   8   0  12        0.33        5.27      2.55 o 
   9   0  12       54.75       62.72     10.66 o 
 -10   1  12        0.25        6.52      2.55 o 
  -9   1  12       54.74       57.30      5.32 o 
  -8   1  12     1625.97     1620.79     22.48 o 
  -7   1  12       44.77       48.29      4.22 o 
  -6   1  12      142.59      151.04      5.17 o 
  -5   1  12       73.59       76.93      3.17 o 
  -4   1  12      972.21      951.02     11.33 o 
  -3   1  12     1676.26     1596.73     16.20 o 
  -2   1  12     3970.44     4011.10     35.01 o 
  -1   1  12       32.76       32.01      1.28 o 
   0   1  12      307.61      422.81      5.16 o 
   1   1  12     2722.12     2841.91     23.07 o 
   2   1  12     1636.47     1596.23     14.27 o 
   3   1  12     1245.29     1156.09     12.90 o 
   4   1  12      790.40      727.81     11.72 o 
   5   1  12       69.05       70.80      4.86 o 
   6   1  12      231.47      206.14      6.55 o 
   7   1  12      267.43      255.00      7.87 o 
   8   1  12        0.64        3.62      1.72 o 
   9   1  12      127.24      132.48      9.32 o 
 -10   2  12      264.46      274.96     18.33 o 
  -9   2  12        0.07        1.77      2.26 o 
  -8   2  12       61.52       67.07      5.65 o 
  -7   2  12       16.56       17.08      2.95 o 
  -6   2  12       32.21       34.18      2.93 o 
  -5   2  12      975.98      993.35     12.80 o 
  -4   2  12       47.80       80.57      3.37 o 
  -3   2  12        5.25        2.25      0.95 o 
  -2   2  12     1044.58     1059.39     11.67 o 
  -1   2  12        0.01        0.91      0.71 o 
   0   2  12      229.26      247.45      3.86 o 
   1   2  12     1115.32     1069.48     10.36 o 
   2   2  12     1700.01     1541.31     17.64 o 
   3   2  12      398.83      384.64      7.26 o 
   4   2  12     1334.31     1292.92     20.00 o 
   5   2  12       42.10       44.75      4.12 o 
   6   2  12      131.50      131.61      5.22 o 
   7   2  12       13.57        9.45      2.03 o 
   8   2  12       11.23       10.48      2.93 o 
   9   2  12        4.69        8.95      3.84 o 
  -9   3  12        9.71       11.58      3.88 o 
  -8   3  12      137.41      128.34      6.64 o 
  -7   3  12      270.40      260.95     12.57 o 
  -6   3  12      226.80      235.84      6.51 o 
  -5   3  12      277.43      265.88      5.56 o 
  -4   3  12     1638.64     1637.70     17.44 o 
  -3   3  12      399.42      368.25      6.70 o 
  -2   3  12     2170.09     2373.09     22.48 o 
  -1   3  12     2644.18     2726.62     23.00 o 
   0   3  12       42.52       37.31      1.69 o 
   1   3  12        3.28        2.91      0.71 o 
   2   3  12       36.31       38.00      2.95 o 
   3   3  12      995.70      945.81     11.69 o 
   4   3  12      297.23      292.52      6.02 o 
   5   3  12       43.23       36.96      3.13 o 
   6   3  12      529.80      519.18     14.48 o 
   7   3  12      213.94      205.36      8.27 o 
   8   3  12       55.97       65.07      6.09 o 
  -9   4  12        8.53        4.74      3.20 o 
  -8   4  12       53.87       53.42      5.16 o 
  -7   4  12      211.86      202.87      9.49 o 
  -6   4  12      198.24      187.35      5.96 o 
  -5   4  12      550.88      531.87     10.04 o 
  -4   4  12      534.57      520.82      8.00 o 
  -3   4  12        2.98        2.72      0.88 o 
  -2   4  12      454.17      446.65      6.75 o 
  -1   4  12      205.99      224.89      4.14 o 
   0   4  12      122.61       93.53      2.45 o 
   1   4  12       78.76       48.33      1.93 o 
   2   4  12     1103.03     1098.75     12.83 o 
   3   4  12     2917.13     2734.20     26.61 o 
   4   4  12      566.58      588.95      9.23 o 
   5   4  12      107.84      106.08      4.72 o 
   6   4  12     2349.35     2292.70     54.89 o 
   7   4  12      494.09      483.88     13.48 o 
   8   4  12       13.08       12.04      2.87 o 
  -9   5  12       30.27       45.68      8.53 o 
  -8   5  12     1024.60     1047.14     21.08 o 
  -7   5  12      933.37      946.64     19.20 o 
  -6   5  12      405.29      406.51     10.58 o 
  -5   5  12      673.36      646.36     11.65 o 
  -4   5  12      602.26      604.45     10.65 o 
  -3   5  12     1142.62     1093.92     15.02 o 
  -2   5  12     1954.32     1874.97     19.15 o 
  -1   5  12     1481.91     1493.91     14.13 o 
   0   5  12      124.25      149.12      3.32 o 
   1   5  12      247.71      259.21      4.56 o 
   2   5  12     2538.97     2563.08     25.15 o 
   3   5  12      172.78      159.35      4.36 o 
   4   5  12       60.11       59.52      4.93 o 
   5   5  12      355.16      336.07     10.07 o 
   6   5  12        0.56        0.88      2.10 o 
   7   5  12      232.11      242.60     18.40 o 
   8   5  12       10.21        9.48      2.86 o 
  -8   6  12      493.86      467.40     13.44 o 
  -7   6  12      424.42      396.98     10.07 o 
  -6   6  12     1334.77     1282.91     19.39 o 
  -5   6  12     1138.58     1036.88     16.14 o 
  -4   6  12     1024.48      966.55     14.81 o 
  -3   6  12      707.55      666.57     11.23 o 
  -2   6  12      190.17      184.46      5.15 o 
  -1   6  12        0.92        1.06      1.00 o 
   0   6  12      336.00      278.32      4.88 o 
   1   6  12     1551.95     1463.16     14.51 o 
   2   6  12     1592.73     1607.99     17.84 o 
   3   6  12     1743.12     1704.74     21.77 o 
   4   6  12      160.57      163.39      5.68 o 
   5   6  12       43.24       45.32      3.73 o 
   6   6  12      302.45      304.67     10.40 o 
   7   6  12      187.89      187.38      8.66 o 
   8   6  12       37.32       37.94      6.82 o 
  -8   7  12       10.85        3.85      3.92 o 
  -7   7  12      205.57      201.83      7.29 o 
  -6   7  12       76.94       67.15      7.38 o 
  -5   7  12      190.59      194.00      6.44 o 
  -4   7  12      363.55      339.80      8.15 o 
  -3   7  12     1949.06     1820.66     28.30 o 
  -2   7  12      579.82      566.00     10.16 o 
  -1   7  12       90.20       91.87      3.82 o 
   0   7  12        0.54        3.34      0.96 o 
   1   7  12      438.52      384.88      6.95 o 
   2   7  12       10.35       12.11      1.90 o 
   3   7  12      364.50      356.89      8.51 o 
   4   7  12      706.73      727.47     13.24 o 
   5   7  12      305.58      325.06      8.86 o 
   6   7  12      180.18      178.55      8.24 o 
   7   7  12        0.71        2.29      2.53 o 
  -8   8  12       69.24       50.30      8.10 o 
  -7   8  12        4.39        1.09      1.96 o 
  -6   8  12      164.17      160.95      6.38 o 
  -5   8  12      171.04      168.17      7.38 o 
  -4   8  12      199.42      193.52      6.31 o 
  -3   8  12        1.30        6.54      2.15 o 
  -2   8  12      393.42      399.02      8.67 o 
  -1   8  12     2994.73     2888.67     35.93 o 
   0   8  12     1390.88     1435.09     19.87 o 
   1   8  12      360.90      419.57     13.48 o 
   2   8  12     1085.25     1004.06     15.67 o 
   3   8  12        0.02        1.09      1.54 o 
   4   8  12        7.16        3.81      1.79 o 
   5   8  12       29.20       31.41      3.45 o 
   6   8  12        0.07        0.91      2.37 o 
  -7   9  12      244.53      282.38     15.82 o 
  -6   9  12      218.78      211.35      7.46 o 
  -5   9  12       83.29       82.00      5.18 o 
  -4   9  12        9.15        5.02      1.75 o 
  -3   9  12      316.75      303.33      8.01 o 
  -2   9  12      376.45      341.94      8.21 o 
  -1   9  12        7.51        7.82      2.04 o 
   0   9  12      136.29      128.50      7.38 o 
   1   9  12        2.75        6.33      3.15 o 
   2   9  12        1.45       -1.78      1.79 o 
   3   9  12        0.38       -0.84      1.64 o 
   4   9  12       34.55       37.90      3.69 o 
   5   9  12      222.99      258.91      8.37 o 
   6   9  12       32.30       38.42      4.76 o 
  -6  10  12      275.72      281.74     10.14 o 
  -5  10  12       97.10       90.89      5.68 o 
  -4  10  12       20.60       18.41      2.63 o 
  -3  10  12        4.85        3.18      1.56 o 
  -2  10  12       62.13       59.74      5.24 o 
  -1  10  12        9.29        8.82      2.04 o 
   0  10  12       59.77       54.66      7.03 o 
   1  10  12      476.16      481.94     15.52 o 
   2  10  12      605.16      617.82     14.60 o 
   3  10  12      296.11      309.83     10.34 o 
   4  10  12       10.91        8.80      2.87 o 
   5  10  12      166.87      176.38      7.32 o 
  -5  11  12        1.77        0.24      4.26 o 
  -4  11  12       13.46       13.87      2.93 o 
  -3  11  12       36.03       36.51      4.17 o 
  -2  11  12      252.22      239.47      8.93 o 
  -1  11  12      173.76      173.82      7.32 o 
   0  11  12      373.86      379.05     14.17 o 
   1  11  12      670.16      712.13     20.35 o 
   2  11  12      224.28      225.97     20.04 o 
   3  11  12        2.39        1.02      3.18 o 
   4  11  12      343.99      381.62     15.20 o 
  -3  12  12       18.71       29.84      5.97 o 
  -2  12  12      450.56      497.32     13.56 o 
  -1  12  12      745.79      706.68     21.10 o 
   0  12  12     1171.24     1240.74     29.54 o 
   1  12  12       10.33        4.07      3.84 o 
 -10   1  13       53.27       53.53     15.13 o 
  -9   1  13      109.01      111.95      7.01 o 
  -8   1  13      142.22      124.41      5.38 o 
  -7   1  13      723.17      708.65     12.61 o 
  -6   1  13       62.48       64.25      3.87 o 
  -5   1  13        0.01        0.23      2.22 o 
  -4   1  13        5.66        8.69      1.18 o 
  -3   1  13      130.16      123.07      3.13 o 
  -2   1  13      488.68      502.51      5.77 o 
  -1   1  13       16.55       16.41      1.03 o 
   0   1  13      322.62      339.37      4.61 o 
   1   1  13      994.30      959.76      9.58 o 
   2   1  13     1012.84     1046.05     10.31 o 
   3   1  13      131.42      136.58      3.52 o 
   4   1  13      110.64      122.31      4.42 o 
   5   1  13      728.90      639.58     11.60 o 
   6   1  13      177.78      147.00      5.59 o 
   7   1  13       44.58       43.98      4.31 o 
   8   1  13      312.39      319.35      9.36 o 
   9   1  13      276.09      312.90     19.61 o 
 -10   2  13     1236.01     1226.01     40.92 o 
  -9   2  13       96.03      130.03      7.19 o 
  -8   2  13     1054.16     1100.03     20.98 o 
  -7   2  13       61.26       64.40      5.72 o 
  -6   2  13      157.10      152.33      5.24 o 
  -5   2  13        5.25        7.94      1.41 o 
  -4   2  13     1385.97     1462.19     16.02 o 
  -3   2  13       21.23       17.41      1.52 o 
  -2   2  13       37.52       18.01      1.50 o 
  -1   2  13     1124.64     1093.93     10.49 o 
   0   2  13     4048.19     3916.82     30.99 o 
   1   2  13     7344.44     6958.16     57.64 o 
   2   2  13      568.93      554.86      7.74 o 
   3   2  13      249.87      243.06      4.97 o 
   4   2  13       63.79       76.11      3.63 o 
   5   2  13       20.07       17.11      2.33 o 
   6   2  13        6.78        5.45      1.59 o 
   7   2  13        0.22       -1.25      1.25 o 
   8   2  13      119.77      114.18      7.27 o 
  -9   3  13      155.58      151.48     11.94 o 
  -8   3  13       72.52       74.87      5.90 o 
  -7   3  13        0.01       -0.60      1.88 o 
  -6   3  13        7.09        8.00      1.78 o 
  -5   3  13       18.06       22.68      2.04 o 
  -4   3  13       88.32      108.73      3.44 o 
  -3   3  13       78.48       75.27      2.69 o 
  -2   3  13       13.51       13.63      1.34 o 
  -1   3  13        7.79       15.67      1.27 o 
   0   3  13      843.33      818.98      9.74 o 
   1   3  13     2097.77     2018.53     19.78 o 
   2   3  13       14.79        6.86      1.27 o 
   3   3  13     1068.25     1060.39     12.83 o 
   4   3  13     4488.26     4282.79     39.42 o 
   5   3  13     1517.01     1455.73     23.10 o 
   6   3  13      708.01      701.11     13.23 o 
   7   3  13       48.22       46.71      4.89 o 
   8   3  13       58.97       62.78      5.68 o 
  -9   4  13      136.88      145.28      7.94 o 
  -8   4  13       81.50       78.52      6.30 o 
  -7   4  13       12.69        7.06      2.44 o 
  -6   4  13      421.53      399.47     11.82 o 
  -5   4  13     1672.33     1623.70     21.07 o 
  -4   4  13     1991.26     1927.89     20.26 o 
  -3   4  13      787.35      727.86      9.70 o 
  -2   4  13     1062.15     1068.91     12.40 o 
  -1   4  13        0.80        0.82      0.86 o 
   0   4  13       87.18      123.25      2.88 o 
   1   4  13      153.77      147.23      3.22 o 
   2   4  13     1078.29     1002.61     12.40 o 
   3   4  13      173.58      201.27      4.87 o 
   4   4  13       34.21       42.56      2.85 o 
   5   4  13      571.40      548.31     10.90 o 
   6   4  13      116.40      113.12      6.75 o 
   7   4  13      391.74      361.05     14.08 o 
   8   4  13      186.50      190.59      8.55 o 
  -8   5  13      758.62      742.62     17.31 o 
  -7   5  13      872.72      856.62     17.96 o 
  -6   5  13     1190.74     1163.18     20.81 o 
  -5   5  13       26.09       28.35      2.86 o 
  -4   5  13       88.94       98.54      4.09 o 
  -3   5  13      547.79      517.69     12.80 o 
  -2   5  13     1248.18     1148.61     13.38 o 
  -1   5  13      245.91      257.63      5.13 o 
   0   5  13      194.77      211.38      4.06 o 
   1   5  13      297.23      268.16      5.12 o 
   2   5  13      389.15      340.34      6.39 o 
   3   5  13      118.31      102.59      3.60 o 
   4   5  13       34.04       32.88      5.47 o 
   5   5  13      322.03      295.05      9.48 o 
   6   5  13      272.45      264.89      9.62 o 
   7   5  13       89.00       80.12      6.49 o 
   8   5  13      185.23      167.11     13.21 o 
  -8   6  13        6.41        3.32      2.65 o 
  -7   6  13      183.97      194.71      7.06 o 
  -6   6  13      202.28      185.70      6.49 o 
  -5   6  13       21.47       18.16      2.42 o 
  -4   6  13      219.70      206.24      6.18 o 
  -3   6  13      381.13      347.33     10.09 o 
  -2   6  13       24.13       22.64      2.71 o 
  -1   6  13      117.35      101.63      3.30 o 
   0   6  13     1683.42     1689.11     16.25 o 
   1   6  13      616.83      572.98      8.72 o 
   2   6  13      622.41      588.47      9.12 o 
   3   6  13       91.34       97.65      5.18 o 
   4   6  13        7.18        7.64      2.95 o 
   5   6  13        7.99       10.81      2.27 o 
   6   6  13       23.40       24.79      3.92 o 
   7   6  13       54.32       57.26      5.80 o 
  -8   7  13        0.25       -1.73      1.73 o 
  -7   7  13       43.64       43.12      4.08 o 
  -6   7  13       32.06       31.42      3.42 o 
  -5   7  13        6.26        4.57      1.74 o 
  -4   7  13       85.44       89.54      4.24 o 
  -3   7  13      283.33      276.79      7.24 o 
  -2   7  13       19.83       23.78      2.38 o 
  -1   7  13      419.50      354.17     12.18 o 
   0   7  13      101.28       69.20      2.93 o 
   1   7  13      171.99      154.42      4.37 o 
   2   7  13       85.28      103.71      4.36 o 
   3   7  13      540.89      565.37     11.08 o 
   4   7  13     1794.00     1878.17     27.30 o 
   5   7  13     1850.42     1911.10     26.02 o 
   6   7  13      430.87      440.57     13.13 o 
   7   7  13      416.06      432.81     13.72 o 
  -7   8  13       66.87       68.15      5.21 o 
  -6   8  13      259.53      266.49      8.20 o 
  -5   8  13     1045.99      997.17     16.68 o 
  -4   8  13      704.84      682.05     12.73 o 
  -3   8  13     1244.91     1171.81     18.52 o 
  -2   8  13      647.49      633.04     11.43 o 
  -1   8  13       10.59       12.89      2.18 o 
   0   8  13        0.23        2.12      1.23 o 
   1   8  13      144.55      126.35      6.58 o 
   2   8  13      237.37      213.90      6.50 o 
   3   8  13      182.45      187.22      6.44 o 
   4   8  13      398.14      384.80      9.62 o 
   5   8  13      518.77      547.58     12.21 o 
   6   8  13       32.74       40.85      6.21 o 
  -7   9  13       52.87       52.53      6.03 o 
  -6   9  13       81.29       77.64      6.15 o 
  -5   9  13      162.36      145.69      6.01 o 
  -4   9  13        0.10       -1.14      1.34 o 
  -3   9  13      178.15      154.33      5.64 o 
  -2   9  13        5.66        1.82      1.43 o 
  -1   9  13       16.97       15.48      2.64 o 
   0   9  13       83.30       90.70      6.74 o 
   1   9  13      315.04      307.78     11.76 o 
   2   9  13      487.39      488.82     12.38 o 
   3   9  13      267.77      293.83      8.31 o 
   4   9  13        9.19       11.03      2.33 o 
   5   9  13       90.76       98.25      6.15 o 
   6   9  13      150.81      164.12     15.77 o 
  -6  10  13      273.35      285.50     10.01 o 
  -5  10  13      124.83      126.62      5.95 o 
  -4  10  13      151.44      147.49      6.04 o 
  -3  10  13      245.41      250.32      7.54 o 
  -2  10  13      816.51      789.57     16.63 o 
  -1  10  13      415.83      409.95     11.04 o 
   0  10  13      232.46      210.08     10.09 o 
   1  10  13      131.35      140.89      8.44 o 
   2  10  13       69.59       79.11     13.85 o 
   3  10  13      305.05      332.24     10.75 o 
   4  10  13        1.89        1.65      2.35 o 
   5  10  13       38.42       47.16      5.38 o 
  -4  11  13       70.96       78.09      6.21 o 
  -3  11  13       40.17       36.32      4.42 o 
  -2  11  13      871.43      870.00     18.34 o 
  -1  11  13      200.70      184.01     21.10 o 
   0  11  13       16.63       13.86      3.76 o 
   1  11  13       50.07       65.72      8.10 o 
   2  11  13      255.07      281.22     12.35 o 
   3  11  13      244.66      248.20     11.74 o 
   4  11  13      452.86      472.33     25.15 o 
  -3  12  13      117.47      127.46     10.23 o 
  -2  12  13       26.76       32.82      5.54 o 
  -1  12  13      366.65      418.01     20.04 o 
   0  12  13       75.85       71.01      7.23 o 
  -9   0  14        9.49        2.98      4.26 o 
  -8   0  14      386.56      377.37     13.29 o 
  -7   0  14     1291.80     1295.25     35.60 o 
  -6   0  14     1372.23     1396.09     50.94 o 
  -5   0  14      427.94      393.09     11.53 o 
  -4   0  14      331.48      300.96      9.46 o 
  -3   0  14      672.63      698.71     31.12 o 
  -2   0  14     2669.34     2742.50     32.02 o 
  -1   0  14       33.42       16.64      1.91 o 
   0   0  14     3205.82     3418.84     42.50 o 
   1   0  14       24.22       17.99      1.85 o 
   2   0  14     1193.21     1223.07     23.12 o 
   3   0  14     2193.52     1947.97     32.24 o 
   4   0  14     1892.75     1764.83     37.30 o 
   5   0  14      999.90      947.33     21.25 o 
   6   0  14       14.53       23.52      3.88 o 
   7   0  14       87.80       87.61      7.68 o 
   8   0  14      374.05      357.26     14.17 o 
   9   0  14       93.37       90.37     11.08 o 
 -10   1  14       28.90       49.88      6.82 o 
  -9   1  14      121.56      115.32      7.50 o 
  -8   1  14        2.22        2.98      2.44 o 
  -7   1  14      308.72      304.11      7.93 o 
  -6   1  14     2313.07     2298.57     27.51 o 
  -5   1  14      358.23      346.23      7.63 o 
  -4   1  14       48.53       61.70      2.49 o 
  -3   1  14        8.41       15.04      1.33 o 
  -2   1  14     2831.19     2926.04     23.92 o 
  -1   1  14      168.02      121.86      2.56 o 
   0   1  14        8.78        7.33      0.87 o 
   1   1  14     1050.80      986.37      9.95 o 
   2   1  14     1916.23     1828.88     23.37 o 
   3   1  14     2842.98     2658.58     29.40 o 
   4   1  14      792.96      784.59     12.73 o 
   5   1  14      471.55      416.54      9.16 o 
   6   1  14      100.40       79.94      4.78 o 
   7   1  14       31.96       29.04      3.23 o 
   8   1  14        4.55        0.98      1.60 o 
  -9   2  14       23.53       17.59      3.68 o 
  -8   2  14      230.28      236.40      9.01 o 
  -7   2  14      153.64      155.43      6.96 o 
  -6   2  14        0.26        0.55      1.29 o 
  -5   2  14      479.33      447.78      8.83 o 
  -4   2  14      993.67     1020.38     12.46 o 
  -3   2  14      572.27      563.08      9.78 o 
  -2   2  14       63.51       57.58      2.26 o 
  -1   2  14       27.35       22.81      1.18 o 
   0   2  14      254.72      230.39      4.04 o 
   1   2  14      369.59      367.28      6.74 o 
   2   2  14      650.27      589.65      8.25 o 
   3   2  14      491.25      485.32      7.61 o 
   4   2  14     1265.12     1091.84     15.87 o 
   5   2  14      112.23       94.18      4.25 o 
   6   2  14       77.87       62.72      4.36 o 
   7   2  14       87.69       81.65      5.32 o 
   8   2  14       66.09       81.65      7.78 o 
  -9   3  14        1.26        1.01      2.29 o 
  -8   3  14        8.01        9.19      2.82 o 
  -7   3  14        1.26        1.92      1.88 o 
  -6   3  14       67.72       74.43      5.20 o 
  -5   3  14      180.03      182.32      4.69 o 
  -4   3  14      123.33      130.38      3.80 o 
  -3   3  14      475.83      459.59      7.20 o 
  -2   3  14      103.33      114.06      3.21 o 
  -1   3  14       62.44       75.56      2.18 o 
   0   3  14      745.69      742.57     10.08 o 
   1   3  14       46.09       39.79      1.93 o 
   2   3  14     2269.69     2250.17     22.31 o 
   3   3  14       23.11       32.59      2.34 o 
   4   3  14     1411.55     1376.73     26.77 o 
   5   3  14     1967.28     1876.05     24.43 o 
   6   3  14      766.22      747.89     13.82 o 
   7   3  14      108.35      107.38      6.78 o 
   8   3  14       69.99       73.64      6.25 o 
  -9   4  14       37.23       39.83      4.87 o 
  -8   4  14        0.62        2.77      2.77 o 
  -7   4  14       88.43       92.16      6.39 o 
  -6   4  14      106.27      104.50      4.63 o 
  -5   4  14      547.40      523.19     10.14 o 
  -4   4  14      911.86      890.76     11.66 o 
  -3   4  14      895.84      871.01     11.20 o 
  -2   4  14     2422.30     2491.16     24.15 o 
  -1   4  14      146.16      149.76      3.76 o 
   0   4  14        5.04        4.10      0.80 o 
   1   4  14      195.33      181.24      3.73 o 
   2   4  14     2393.66     2268.37     25.41 o 
   3   4  14       73.93       60.17      3.01 o 
   4   4  14      587.90      572.22      9.32 o 
   5   4  14      146.63      151.19      5.62 o 
   6   4  14       78.21       67.73      6.61 o 
   7   4  14       36.84       40.42      4.63 o 
   8   4  14      270.32      273.55     10.33 o 
  -9   5  14       76.37       75.88     10.23 o 
  -8   5  14        3.30        4.72      2.87 o 
  -7   5  14      311.66      310.47     10.33 o 
  -6   5  14      592.70      580.76     11.60 o 
  -5   5  14        7.41        7.37      1.76 o 
  -4   5  14      340.52      329.24      8.75 o 
  -3   5  14      611.83      594.69     10.42 o 
  -2   5  14     2590.81     2586.32     25.22 o 
  -1   5  14     3255.66     3089.04     29.05 o 
   0   5  14      102.67       97.02      2.87 o 
   1   5  14     3376.79     3211.79     30.27 o 
   2   5  14       38.22       49.73      2.84 o 
   3   5  14       39.09       44.95      2.83 o 
   4   5  14      191.90      199.36      5.23 o 
   5   5  14      117.15      105.75      6.06 o 
   6   5  14       75.16       73.78      5.87 o 
   7   5  14      127.44      131.36      9.46 o 
  -8   6  14       29.99       30.51      5.47 o 
  -7   6  14      298.98      279.38      9.99 o 
  -6   6  14        1.60        3.43      2.40 o 
  -5   6  14      191.59      189.86      6.23 o 
  -4   6  14      552.77      527.25     11.63 o 
  -3   6  14      171.29      146.27      4.93 o 
  -2   6  14       38.23       25.40      3.15 o 
  -1   6  14      109.01       91.91      3.22 o 
   0   6  14       23.28       27.45      2.11 o 
   1   6  14      103.35       86.96      3.23 o 
   2   6  14        7.42        3.96      1.23 o 
   3   6  14      105.06      116.52      4.68 o 
   4   6  14      157.15      160.82      7.51 o 
   5   6  14      125.02      121.35      6.87 o 
   6   6  14      263.63      262.64      9.76 o 
   7   6  14      376.05      396.68     15.53 o 
  -8   7  14      310.15      289.88     17.90 o 
  -7   7  14      331.78      317.00      9.26 o 
  -6   7  14       88.86       73.07      9.16 o 
  -5   7  14        4.53        1.72      2.15 o 
  -4   7  14       17.12       12.83      2.11 o 
  -3   7  14       69.80       63.32      4.04 o 
  -2   7  14        0.20        1.58      1.33 o 
  -1   7  14      215.49      185.91      5.40 o 
   0   7  14      100.39       83.63      3.19 o 
   1   7  14        4.08        1.03      0.93 o 
   2   7  14      469.84      460.14     11.68 o 
   3   7  14      293.90      272.25      7.56 o 
   4   7  14       24.54       28.98      3.17 o 
   5   7  14       49.13       50.54      5.16 o 
   6   7  14      556.12      579.72     15.28 o 
  -7   8  14      187.54      189.67      7.19 o 
  -6   8  14      108.39      100.64      7.14 o 
  -5   8  14       20.68       26.96      3.13 o 
  -4   8  14        2.11        3.87      1.69 o 
  -3   8  14      304.28      292.19      7.72 o 
  -2   8  14        4.59        8.41      2.95 o 
  -1   8  14      282.18      298.87      7.27 o 
   0   8  14     1267.13     1310.70     21.09 o 
   1   8  14     1049.58     1069.79     23.36 o 
   2   8  14      389.82      415.55      9.72 o 
   3   8  14      196.79      200.56      6.64 o 
   4   8  14      204.82      220.14      7.22 o 
   5   8  14       56.55       45.54      4.14 o 
   6   8  14      404.46      425.54     13.30 o 
  -7   9  14      239.88      227.10     35.60 o 
  -6   9  14      104.54      106.30      5.89 o 
  -5   9  14      147.00      139.50      5.90 o 
  -4   9  14        3.04        1.30      1.54 o 
  -3   9  14      526.52      499.99     10.73 o 
  -2   9  14      239.02      242.18      7.69 o 
  -1   9  14      405.81      408.16     11.40 o 
   0   9  14      944.55      914.95     22.00 o 
   1   9  14      368.10      390.26     13.41 o 
   2   9  14      557.04      548.14     16.43 o 
   3   9  14        4.59        8.10      2.18 o 
   4   9  14       31.10       30.98      3.69 o 
   5   9  14        8.05        6.92      2.49 o 
  -6  10  14       33.91       27.28      4.26 o 
  -5  10  14      321.96      319.57      9.32 o 
  -4  10  14      543.21      520.63     11.76 o 
  -3  10  14       16.16       12.66      2.20 o 
  -2  10  14        3.51        8.93      3.41 o 
  -1  10  14       30.58       24.53      4.36 o 
   0  10  14       79.50       85.21      7.65 o 
   1  10  14       75.80       75.88     15.35 o 
   2  10  14      107.68      103.38      8.44 o 
   3  10  14      168.22      166.65      9.49 o 
   4  10  14      620.19      654.45     16.22 o 
   5  10  14       24.59       30.12      4.56 o 
  -5  11  14       48.44       31.12      5.54 o 
  -4  11  14       42.42       49.06      4.84 o 
  -3  11  14       48.14       60.63      5.81 o 
  -2  11  14      120.32      126.48      6.56 o 
  -1  11  14       10.60        9.40      2.76 o 
   0  11  14        4.08        2.65      2.66 o 
   1  11  14      339.36      361.38     14.17 o 
   2  11  14      856.01      913.90     31.12 o 
   3  11  14       95.29       96.34     12.79 o 
  -3  12  14       36.46       31.12      4.69 o 
  -9   1  15      228.42      213.54      9.01 o 
  -8   1  15       19.30       18.39      3.52 o 
  -7   1  15        7.73        9.80      2.09 o 
  -6   1  15       70.05       74.21      4.22 o 
  -5   1  15      223.14      204.07      5.87 o 
  -4   1  15       62.13       52.28      3.28 o 
  -3   1  15      816.38      794.01      9.96 o 
  -2   1  15      129.84      163.96      3.76 o 
  -1   1  15     2191.24     2127.12     18.38 o 
   0   1  15     1548.13     1529.70     15.33 o 
   1   1  15      534.23      481.21      6.22 o 
   2   1  15      245.40      252.18      4.90 o 
   3   1  15      300.09      290.80      7.01 o 
   4   1  15        2.30        1.51      1.16 o 
   5   1  15       14.66       13.67      2.18 o 
   6   1  15      347.30      319.52      8.51 o 
   7   1  15      489.91      452.07     10.92 o 
   8   1  15        8.42        5.39      1.92 o 
  -9   2  15      515.76      560.58     14.98 o 
  -8   2  15      805.39      830.72     17.83 o 
  -7   2  15     1167.50     1180.66     21.45 o 
  -6   2  15       21.69       23.86      2.77 o 
  -5   2  15        0.35       -1.14      1.14 o 
  -4   2  15     3059.97     3057.53     29.18 o 
  -3   2  15      974.17      933.85     11.44 o 
  -2   2  15      150.99      164.94      3.87 o 
  -1   2  15        4.94        5.54      1.78 o 
   0   2  15     1547.49     1464.77     13.71 o 
   1   2  15       33.69       38.53      1.84 o 
   2   2  15     1494.24     1423.79     15.52 o 
   3   2  15     1487.94     1311.37     17.41 o 
   4   2  15       49.19       39.48      6.17 o 
   5   2  15      454.46      429.60     13.97 o 
   6   2  15      734.95      677.91     13.19 o 
   7   2  15      385.03      373.27      9.99 o 
   8   2  15      152.96      156.81      7.78 o 
  -9   3  15      110.66      116.77      7.85 o 
  -8   3  15      306.96      313.58     10.64 o 
  -7   3  15       49.17       46.29      4.62 o 
  -6   3  15        6.10        9.24      2.46 o 
  -5   3  15      239.87      243.07      6.09 o 
  -4   3  15      328.86      351.14      6.60 o 
  -3   3  15      235.97      241.58      5.10 o 
  -2   3  15       80.26       78.07      2.83 o 
  -1   3  15       17.73       17.27      1.54 o 
   0   3  15      286.22      283.99      4.60 o 
   1   3  15      437.08      425.63      6.78 o 
   2   3  15      715.38      662.30      9.32 o 
   3   3  15      180.13      147.10      4.14 o 
   4   3  15      320.75      290.85      7.28 o 
   5   3  15        4.91        5.54      1.63 o 
   6   3  15      543.37      514.75     11.27 o 
   7   3  15      592.33      600.51     15.94 o 
   8   3  15        0.57       -1.55      1.63 o 
  -9   4  15        5.97        4.00      2.90 o 
  -8   4  15        3.64        8.33      3.41 o 
  -7   4  15        3.53        5.06      2.63 o 
  -6   4  15       49.45       46.92      4.51 o 
  -5   4  15      528.00      516.01     10.64 o 
  -4   4  15     1218.58     1175.87     14.34 o 
  -3   4  15     1640.81     1587.71     17.38 o 
  -2   4  15      520.25      482.38      7.57 o 
  -1   4  15       83.48       82.65      2.84 o 
   0   4  15      245.14      239.47      4.45 o 
   1   4  15      582.51      526.83      8.28 o 
   2   4  15     4857.78     4624.84     41.66 o 
   3   4  15      112.98      119.02      3.83 o 
   4   4  15      218.83      200.33      9.17 o 
   5   4  15       35.87       33.23      3.24 o 
   6   4  15       21.47       20.40      3.34 o 
   7   4  15        7.39        9.26      2.85 o 
  -9   5  15       13.15        5.12      2.56 o 
  -8   5  15        1.70       12.70      5.40 o 
  -7   5  15        1.96        6.00      4.23 o 
  -6   5  15       58.64       54.76      3.98 o 
  -5   5  15       50.71       47.90      4.10 o 
  -4   5  15        0.08        1.62      1.39 o 
  -3   5  15      424.90      428.97     12.03 o 
  -2   5  15      975.43      892.27     11.57 o 
  -1   5  15     1403.40     1343.15     15.24 o 
   0   5  15     8920.19     8615.48     72.35 o 
   1   5  15       25.97       27.07      2.17 o 
   2   5  15      607.10      603.22      9.38 o 
   3   5  15      168.28      164.51      4.62 o 
   4   5  15      132.70      123.81      4.24 o 
   5   5  15      242.93      224.83      8.52 o 
   6   5  15       12.80        9.78      2.83 o 
   7   5  15        4.16        5.33      3.32 o 
  -8   6  15      660.45      648.13     16.48 o 
  -7   6  15        6.92       11.60      2.82 o 
  -6   6  15        0.72        2.15      1.51 o 
  -5   6  15      107.78      115.50      5.02 o 
  -4   6  15      997.71      976.81     15.28 o 
  -3   6  15       35.01       40.15      3.23 o 
  -2   6  15      117.54      130.94      4.68 o 
  -1   6  15      197.23      217.45      5.04 o 
   0   6  15       68.54       89.20      3.18 o 
   1   6  15        4.54        3.55      1.12 o 
   2   6  15       18.29       26.12      2.26 o 
   3   6  15      447.71      462.76      9.68 o 
   4   6  15      398.91      403.37      9.28 o 
   5   6  15       19.63       19.59      3.60 o 
   6   6  15       48.44       47.23      5.08 o 
   7   6  15       23.86       29.51      4.58 o 
  -8   7  15       99.94       91.23     11.51 o 
  -7   7  15      355.55      329.09     10.99 o 
  -6   7  15        1.55        2.83      1.78 o 
  -5   7  15       66.81       66.23      4.52 o 
  -4   7  15      603.05      575.21     11.40 o 
  -3   7  15      626.44      581.84     11.07 o 
  -2   7  15      148.44      132.22      4.84 o 
  -1   7  15        0.60        0.75      1.32 o 
   0   7  15        1.21        3.86      2.04 o 
   1   7  15        8.28        7.68      1.66 o 
   2   7  15      237.38      235.76      6.71 o 
   3   7  15      513.19      479.07     10.27 o 
   4   7  15      648.92      626.20     12.48 o 
   5   7  15      922.59      927.18     19.47 o 
   6   7  15      221.84      215.21      9.26 o 
  -7   8  15       15.01       16.82      3.07 o 
  -6   8  15       43.71       41.51      4.31 o 
  -5   8  15      510.40      493.22     11.24 o 
  -4   8  15     1406.72     1339.97     19.86 o 
  -3   8  15      491.60      485.59     10.28 o 
  -2   8  15      507.48      490.32      9.99 o 
  -1   8  15      144.37      132.35      4.87 o 
   0   8  15       48.74       62.44      5.27 o 
   1   8  15      551.14      518.33     15.22 o 
   2   8  15      300.83      321.42      8.26 o 
   3   8  15      145.24      148.03      5.81 o 
   4   8  15        8.61        7.80      2.10 o 
   5   8  15      206.72      219.64     11.43 o 
   6   8  15       13.99       16.67      3.23 o 
  -6   9  15       21.88       22.55      2.97 o 
  -5   9  15      100.89      107.34      6.42 o 
  -4   9  15      138.32      129.62      5.42 o 
  -3   9  15       81.85       74.48      4.73 o 
  -2   9  15      233.97      241.93      7.07 o 
  -1   9  15      169.52      167.11      6.69 o 
   0   9  15       21.76       27.84      4.30 o 
   1   9  15       63.58       56.00      7.25 o 
   2   9  15      775.94      895.06     31.97 o 
   3   9  15       11.98        5.56      2.06 o 
   4   9  15      373.11      427.32     10.80 o 
   5   9  15        0.00       -1.50      2.00 o 
  -5  10  15       41.13       41.27      3.83 o 
  -4  10  15      143.75      167.56      7.69 o 
  -3  10  15        9.63       11.90      2.47 o 
  -2  10  15        1.78        3.14      1.85 o 
  -1  10  15      142.60      152.33      8.73 o 
   0  10  15      322.27      338.28     13.11 o 
   1  10  15       11.50       14.41      3.76 o 
   2  10  15       10.74        7.67      3.32 o 
   3  10  15      194.17      197.00     10.37 o 
   4  10  15      816.60      881.95     19.43 o 
   5  10  15      297.67      342.74     20.89 o 
  -4  11  15      186.46      201.21     14.07 o 
  -3  11  15       74.98       64.30      5.57 o 
  -2  11  15       69.29       72.07      7.38 o 
  -1  11  15      146.32      139.37      8.59 o 
   0  11  15      124.16      118.72      8.40 o 
   1  11  15       14.39        5.32      3.23 o 
   2  11  15      342.12      408.88     15.67 o 
  -9   0  16       21.50       11.51      6.39 o 
  -8   0  16       10.99       12.14      3.69 o 
  -7   0  16      149.53      146.26      7.88 o 
  -6   0  16      247.69      244.58      9.71 o 
  -5   0  16      234.20      215.02     16.84 o 
  -4   0  16       86.41       78.05      5.33 o 
  -3   0  16      608.79      652.21     14.90 o 
  -2   0  16        6.19        5.52      1.41 o 
  -1   0  16      980.60     1005.78     14.65 o 
   0   0  16      846.55      815.63     12.64 o 
   1   0  16      735.23      717.23     11.65 o 
   2   0  16     2336.55     2142.80     54.14 o 
   3   0  16     2790.76     2540.20     91.23 o 
   4   0  16     1775.94     1834.44     45.40 o 
   5   0  16     5261.46     4598.31     69.61 o 
   6   0  16       89.91      106.39      7.08 o 
   7   0  16      268.25      252.51     11.44 o 
   8   0  16        0.19        2.56      2.41 o 
  -9   1  16       28.53       31.05      4.23 o 
  -8   1  16       63.80       52.74      5.50 o 
  -7   1  16       54.23       54.39      4.02 o 
  -6   1  16      898.43      883.21     14.52 o 
  -5   1  16     1812.24     1815.73     22.86 o 
  -4   1  16     1757.14     1728.39     21.35 o 
  -3   1  16      158.85      147.03      3.75 o 
  -2   1  16        4.18       13.64      1.41 o 
  -1   1  16      644.15      630.97      7.35 o 
   0   1  16     1353.86     1366.34     13.16 o 
   1   1  16      442.72      415.75      5.78 o 
   2   1  16      221.03      191.48      4.28 o 
   3   1  16      386.35      328.49      7.40 o 
   4   1  16       25.37       36.92      3.95 o 
   5   1  16      207.85      190.49      6.18 o 
   6   1  16      149.89      131.17      5.42 o 
   7   1  16      113.59      109.35      6.27 o 
   8   1  16      137.25      146.05      6.39 o 
  -9   2  16       62.47       66.87      5.97 o 
  -8   2  16      234.02      223.77      8.88 o 
  -7   2  16      106.39       98.24      6.54 o 
  -6   2  16      235.00      223.69      6.53 o 
  -5   2  16      104.86      106.75      5.78 o 
  -4   2  16      432.51      441.89      8.75 o 
  -3   2  16      500.87      494.68      7.70 o 
  -2   2  16        0.73        5.41      1.08 o 
  -1   2  16      121.77      127.49      2.82 o 
   0   2  16      382.34      362.06      5.34 o 
   1   2  16       73.01       70.92      3.81 o 
   2   2  16     1102.54     1072.50     12.84 o 
   3   2  16      150.60      180.74      8.37 o 
   4   2  16      535.48      473.01      9.64 o 
   5   2  16       18.43       16.77      2.25 o 
   6   2  16        0.09        0.82      1.32 o 
   7   2  16       63.83       60.13      4.67 o 
   8   2  16       27.94       22.82      3.52 o 
  -9   3  16      128.23      130.66      7.59 o 
  -8   3  16       76.91       86.30      6.65 o 
  -7   3  16      341.86      326.14     10.39 o 
  -6   3  16     1509.03     1450.76     24.18 o 
  -5   3  16      658.89      649.01     11.47 o 
  -4   3  16     1721.39     1768.81     19.26 o 
  -3   3  16     1699.23     1699.39     18.25 o 
  -2   3  16       31.55       33.07      2.18 o 
  -1   3  16      379.73      358.94      6.16 o 
   0   3  16     1416.47     1393.33     13.59 o 
   1   3  16      182.87      167.33      4.14 o 
   2   3  16     1468.09     1358.69     15.45 o 
   3   3  16      506.84      444.67      7.89 o 
   4   3  16       80.08       69.68      4.15 o 
   5   3  16       57.47       51.43      3.85 o 
   6   3  16       37.41       33.00      3.57 o 
   7   3  16      109.16      104.19      7.88 o 
  -9   4  16       65.94       72.90     10.23 o 
  -8   4  16       16.40       20.69      4.36 o 
  -7   4  16        0.84       -0.55      1.94 o 
  -6   4  16      153.65      139.11      6.64 o 
  -5   4  16      398.99      394.79      9.54 o 
  -4   4  16       70.43       72.38      4.19 o 
  -3   4  16      221.84      192.25      4.70 o 
  -2   4  16      435.10      418.50     15.12 o 
  -1   4  16      366.50      320.00      6.84 o 
   0   4  16      375.73      358.44      6.26 o 
   1   4  16      977.32      892.15     16.43 o 
   2   4  16     1317.55     1329.74     16.06 o 
   3   4  16       13.09       11.77      1.85 o 
   4   4  16     2057.28     1950.44     28.58 o 
   5   4  16      318.81      322.46      8.38 o 
   6   4  16       36.76       34.18      4.08 o 
   7   4  16       47.95       47.33      5.01 o 
  -8   5  16      135.55      140.39      7.81 o 
  -7   5  16       88.03       79.60      6.46 o 
  -6   5  16      365.12      348.57     12.95 o 
  -5   5  16      379.75      376.80     12.15 o 
  -4   5  16      379.10      366.33      8.33 o 
  -3   5  16        6.99       11.05      2.61 o 
  -2   5  16     1897.96     1940.51     20.53 o 
  -1   5  16     2004.45     1987.14     20.73 o 
   0   5  16     4294.53     4296.01     38.94 o 
   1   5  16       74.67       78.81      3.12 o 
   2   5  16        1.78        2.28      1.14 o 
   3   5  16        3.65        7.01      2.53 o 
   4   5  16      258.77      260.70      7.25 o 
   5   5  16      463.10      450.90     12.44 o 
   6   5  16       31.86       27.49      4.91 o 
   7   5  16       85.05       88.57      6.93 o 
  -8   6  16      230.17      226.36     16.20 o 
  -7   6  16      148.87      148.54     10.39 o 
  -6   6  16      211.66      204.74      6.91 o 
  -5   6  16       93.07       96.35      5.23 o 
  -4   6  16        9.41        8.42      1.73 o 
  -3   6  16       50.34       46.39      3.40 o 
  -2   6  16     1587.19     1526.93     19.92 o 
  -1   6  16     1312.77     1253.65     15.00 o 
   0   6  16      197.41      199.09      5.63 o 
   1   6  16      504.07      501.53      9.53 o 
   2   6  16      224.39      231.05      5.62 o 
   3   6  16        2.86        5.64      1.67 o 
   4   6  16       11.80       10.66      2.23 o 
   5   6  16        0.16       -1.79      1.79 o 
   6   6  16       41.08       39.49      4.88 o 
  -7   7  16       64.99       64.84      5.82 o 
  -6   7  16       50.83       52.75      4.18 o 
  -5   7  16      816.09      773.90     14.27 o 
  -4   7  16      592.48      587.38     11.65 o 
  -3   7  16        7.42        2.69      1.94 o 
  -2   7  16       22.14       19.61      2.32 o 
  -1   7  16      501.88      443.42     14.64 o 
   0   7  16       73.32       82.18      3.82 o 
   1   7  16       53.38       52.28      3.51 o 
   2   7  16      196.30      200.95      9.60 o 
   3   7  16        1.04        3.36      1.65 o 
   4   7  16      116.82      117.32      5.26 o 
   5   7  16       76.58       99.67      7.05 o 
   6   7  16        1.72        0.37      2.40 o 
  -7   8  16      403.24      410.52     22.17 o 
  -6   8  16      272.98      273.87      8.57 o 
  -5   8  16       32.85       28.89      3.23 o 
  -4   8  16      188.76      196.22      6.70 o 
  -3   8  16      777.40      736.38     20.48 o 
  -2   8  16      703.10      693.85     13.17 o 
  -1   8  16       47.59       59.55      5.41 o 
   0   8  16      146.79      112.50      7.83 o 
   1   8  16      107.88       99.33      6.63 o 
   2   8  16      142.79      151.00      6.56 o 
   3   8  16       70.12       88.35      4.99 o 
   4   8  16       17.43       19.09      3.38 o 
   5   8  16       14.27       14.85      3.14 o 
   6   8  16      204.43      212.29     17.05 o 
  -6   9  16      123.23      128.17      7.04 o 
  -5   9  16      394.26      395.21     10.27 o 
  -4   9  16        2.76        0.46      1.46 o 
  -3   9  16      371.30      357.24      9.04 o 
  -2   9  16      488.96      497.67     10.63 o 
  -1   9  16     1005.91     1012.65     23.96 o 
   0   9  16      595.08      599.41     20.04 o 
   1   9  16      253.93      257.70     20.46 o 
   2   9  16      289.70      287.22     11.76 o 
   3   9  16      443.72      497.52     13.29 o 
   4   9  16        3.83        7.19      3.40 o 
   5   9  16        7.77        8.53      7.46 o 
  -5  10  16       12.04        7.81      1.93 o 
  -4  10  16       17.07       10.53      3.26 o 
  -3  10  16       13.80        9.13      1.90 o 
  -2  10  16       31.06       31.93      3.84 o 
  -1  10  16      105.54      102.09      7.77 o 
   0  10  16       48.00       49.58      5.83 o 
   1  10  16       15.26       12.73      3.38 o 
   2  10  16       98.55      109.33      9.04 o 
   3  10  16      257.74      256.84     12.01 o 
   4  10  16       14.79       22.17      7.25 o 
  -3  11  16        1.30        1.46      2.05 o 
  -2  11  16       11.71        5.12      4.26 o 
  -1  11  16       43.00       44.59      6.01 o 
   0  11  16        0.51        2.36      5.75 o 
   1  11  16      211.30      207.36     10.97 o 
   2  11  16       75.06      109.98     13.64 o 
  -9   1  17      291.77      291.91     10.62 o 
  -8   1  17       80.27       68.10      5.83 o 
  -7   1  17        3.50        3.05      1.69 o 
  -6   1  17        0.04        1.21      1.64 o 
  -5   1  17      101.99      100.74      4.44 o 
  -4   1  17      176.94      171.03      5.78 o 
  -3   1  17     1478.96     1433.90     18.48 o 
  -2   1  17      947.27      926.79     11.33 o 
  -1   1  17       94.21       86.24      2.41 o 
   0   1  17      499.90      467.80      6.31 o 
   1   1  17      621.45      572.07      7.85 o 
   2   1  17      936.30      934.53     13.46 o 
   3   1  17     1401.34     1213.48     16.82 o 
   4   1  17      342.69      276.03      7.28 o 
   5   1  17       27.84       28.18      2.87 o 
   6   1  17      315.49      309.81      8.63 o 
   7   1  17      473.80      465.98     11.38 o 
   8   1  17      185.13      186.58     10.24 o 
  -9   2  17       74.45       74.90      6.39 o 
  -8   2  17      347.23      340.10     11.18 o 
  -7   2  17      122.12      129.29      6.75 o 
  -6   2  17      941.27      943.47     15.26 o 
  -5   2  17       91.67       87.09      4.29 o 
  -4   2  17       71.89       60.64      3.63 o 
  -3   2  17     1663.12     1614.31     19.36 o 
  -2   2  17     2983.48     2934.56     27.83 o 
  -1   2  17     5688.07     5547.22     48.17 o 
   0   2  17        6.81        9.59      1.14 o 
   1   2  17      512.64      467.12      7.33 o 
   2   2  17       15.79       24.33      1.99 o 
   3   2  17        9.54       18.68      6.01 o 
   4   2  17       10.03       10.66      3.81 o 
   5   2  17      132.38      119.55      4.97 o 
   6   2  17      157.88      163.35      6.20 o 
   7   2  17      179.40      171.49      6.76 o 
  -9   3  17        8.16        9.89      3.76 o 
  -8   3  17       84.04       81.29      6.46 o 
  -7   3  17      175.58      170.02      7.68 o 
  -6   3  17      937.86      921.35     23.34 o 
  -5   3  17       78.14       69.85      4.06 o 
  -4   3  17        3.45        4.73      1.23 o 
  -3   3  17      123.40      120.73      4.40 o 
  -2   3  17       85.92       84.40      5.88 o 
  -1   3  17      913.12      901.37     12.43 o 
   0   3  17      254.52      236.18      4.36 o 
   1   3  17      609.89      634.09      9.08 o 
   2   3  17     2571.86     2478.68     24.86 o 
   3   3  17      871.87      842.48     13.41 o 
   4   3  17       21.56       21.00      2.47 o 
   5   3  17       11.87       11.51      2.08 o 
   6   3  17      107.01      102.41      5.55 o 
   7   3  17      295.69      292.21     10.54 o 
  -8   4  17        4.07        5.13      2.62 o 
  -7   4  17      107.55      101.48      6.79 o 
  -6   4  17      190.73      174.96      7.36 o 
  -5   4  17      134.07      119.58      5.90 o 
  -4   4  17       58.51       54.50      3.02 o 
  -3   4  17      116.00      116.18      3.74 o 
  -2   4  17      107.47      119.78      3.74 o 
  -1   4  17       27.87       31.72      2.28 o 
   0   4  17     1167.33     1137.44     15.40 o 
   1   4  17      803.70      813.86     10.92 o 
   2   4  17      966.29      974.46     12.71 o 
   3   4  17     1795.61     1748.13     21.28 o 
   4   4  17      218.53      226.13      6.69 o 
   5   4  17        3.81        5.59      2.46 o 
   6   4  17        3.98        4.50      2.29 o 
   7   4  17       98.26      111.08      7.15 o 
  -8   5  17      358.06      366.69     12.22 o 
  -7   5  17      123.51      116.58      6.73 o 
  -6   5  17       93.33       97.34      7.46 o 
  -5   5  17       11.77       10.13      1.95 o 
  -4   5  17       42.07       43.13      3.32 o 
  -3   5  17       24.99       28.49      2.66 o 
  -2   5  17      285.30      296.31      6.80 o 
  -1   5  17        8.46       14.27      1.74 o 
   0   5  17      129.27      159.45      5.42 o 
   1   5  17      161.23      172.90      5.27 o 
   2   5  17      318.39      339.98      6.86 o 
   3   5  17      102.17       98.59      3.87 o 
   4   5  17      301.20      303.53      8.00 o 
   5   5  17       28.59       26.95      4.49 o 
   6   5  17      457.68      440.15     13.03 o 
   7   5  17        0.08        2.58      2.06 o 
  -8   6  17       57.48       71.19     10.23 o 
  -7   6  17       76.11       69.05      5.90 o 
  -6   6  17       13.37       12.62      3.96 o 
  -5   6  17       26.71       20.24      3.01 o 
  -4   6  17      239.20      235.68     13.60 o 
  -3   6  17       18.88       22.90      2.55 o 
  -2   6  17     2342.45     2298.60     27.27 o 
  -1   6  17       66.97       56.26      3.08 o 
   0   6  17       20.47       14.36      1.95 o 
   1   6  17       92.46       89.12      3.88 o 
   2   6  17      311.98      320.98      6.85 o 
   3   6  17      377.17      379.20     12.00 o 
   4   6  17       28.92       26.25      3.57 o 
   5   6  17      431.96      434.97     12.59 o 
   6   6  17      175.88      188.50     10.37 o 
  -7   7  17      347.30      345.92     11.56 o 
  -6   7  17      995.41      944.03     19.68 o 
  -5   7  17      893.08      865.28     15.57 o 
  -4   7  17       39.32       38.09      3.35 o 
  -3   7  17       13.25       25.00      3.75 o 
  -2   7  17      248.62      201.24      7.08 o 
  -1   7  17        1.09        2.02      1.14 o 
   0   7  17       49.21       40.01      3.17 o 
   1   7  17       98.32      117.89      4.62 o 
   2   7  17      573.00      575.78     15.71 o 
   3   7  17      340.01      351.33      8.88 o 
   4   7  17        2.85       -1.53      1.88 o 
   5   7  17        0.00        2.86      2.44 o 
   6   7  17      570.22      560.37     15.57 o 
  -6   8  17      227.60      227.90      7.83 o 
  -5   8  17      297.40      285.06      8.42 o 
  -4   8  17       48.77       48.36      3.89 o 
  -3   8  17       62.67       79.86      5.03 o 
  -2   8  17      164.87      191.29      6.22 o 
  -1   8  17       21.46       28.10      4.83 o 
   0   8  17      329.62      343.33     15.31 o 
   1   8  17      630.14      628.35     17.48 o 
   2   8  17     1303.40     1288.37     22.39 o 
   3   8  17      977.96      986.40     32.55 o 
   4   8  17       23.64       23.41      3.18 o 
   5   8  17       67.90       73.72      6.46 o 
  -6   9  17        9.95        5.12      3.41 o 
  -5   9  17      140.60      137.89      6.18 o 
  -4   9  17       58.99       70.36      5.42 o 
  -3   9  17      165.31      161.11      6.89 o 
  -2   9  17        5.07        6.30      1.68 o 
  -1   9  17      168.77      175.54     12.15 o 
   0   9  17      188.74      188.79      9.49 o 
   1   9  17      170.96      177.27      9.33 o 
   2   9  17        0.09        1.19      2.13 o 
   3   9  17       82.83       90.26      6.48 o 
   4   9  17      380.13      424.34     12.71 o 
   5   9  17       26.45       38.44      8.95 o 
  -5  10  17        0.32        2.98      1.51 o 
  -4  10  17       23.73       26.42      3.12 o 
  -3  10  17       14.19       13.10      2.89 o 
  -2  10  17      139.02      143.67      8.59 o 
  -1  10  17      144.85      151.07      8.89 o 
   0  10  17      667.13      733.07     20.79 o 
   1  10  17      107.45      128.38      8.71 o 
   2  10  17      545.65      638.79     30.91 o 
   3  10  17       32.69       26.60      7.89 o 
   4  10  17      264.33      286.47     17.90 o 
  -3  11  17      227.39      237.87     14.49 o 
  -2  11  17       72.55       59.68      9.38 o 
  -1  11  17       30.67       43.06      5.94 o 
   0  11  17      107.22      120.15      8.71 o 
  -9   0  18      302.83      314.18     19.61 o 
  -8   0  18      731.58      758.49     36.23 o 
  -7   0  18      244.76      256.97     18.33 o 
  -6   0  18       55.42       54.97      5.43 o 
  -5   0  18        2.99        2.93      2.25 o 
  -4   0  18       33.55       37.40      4.22 o 
  -3   0  18       85.49       84.50      5.27 o 
  -2   0  18      835.84      903.39     18.69 o 
  -1   0  18      765.06      761.81     12.41 o 
   0   0  18        3.69        3.38      2.71 o 
   1   0  18        6.41        3.89      1.30 o 
   2   0  18       37.14       44.54      4.19 o 
   3   0  18       73.37       59.13      7.46 o 
   4   0  18      810.25      774.57     30.69 o 
   5   0  18     1279.61     1220.85     26.34 o 
   6   0  18      407.87      346.30     13.22 o 
   7   0  18      248.52      228.32     11.14 o 
   8   0  18       87.70       79.72     11.08 o 
  -9   1  18        4.14        5.94      2.54 o 
  -8   1  18      308.83      286.20     10.19 o 
  -7   1  18        8.17        7.20      1.93 o 
  -6   1  18      194.78      172.78      5.96 o 
  -5   1  18       72.49       67.79      4.18 o 
  -4   1  18     1993.02     1982.38     24.28 o 
  -3   1  18      823.88      763.26     12.19 o 
  -2   1  18        0.09        1.84      0.91 o 
  -1   1  18     1079.57     1045.27     12.50 o 
   0   1  18     2150.48     2086.92     18.83 o 
   1   1  18     3217.87     3094.32     29.13 o 
   2   1  18      694.38      690.72     11.22 o 
   3   1  18      201.42      154.74      5.10 o 
   4   1  18      179.23      131.45      6.21 o 
   5   1  18       43.10       51.04      3.93 o 
   6   1  18       13.07       12.69      2.52 o 
   7   1  18        0.12        2.22      1.67 o 
   8   1  18       39.10       37.09      6.39 o 
  -9   2  18        0.40       -0.05      2.34 o 
  -8   2  18       73.49       72.94      6.06 o 
  -7   2  18       33.34       33.61      4.71 o 
  -6   2  18      262.71      256.78      7.49 o 
  -5   2  18      253.93      238.94      6.71 o 
  -4   2  18       66.16       71.19      4.04 o 
  -3   2  18        2.72        4.47      1.51 o 
  -2   2  18      843.07      832.86     10.93 o 
  -1   2  18      640.15      648.57     10.98 o 
   0   2  18     1855.55     1756.22     16.54 o 
   1   2  18      464.61      509.05      7.89 o 
   2   2  18     2042.40     1768.10     19.01 o 
   3   2  18      324.49      312.02      7.57 o 
   4   2  18      294.98      258.26      7.09 o 
   5   2  18        4.96        3.37      1.47 o 
   6   2  18        9.49        7.16      2.06 o 
   7   2  18        8.80        9.94      2.13 o 
  -8   3  18      119.47      115.58      7.95 o 
  -7   3  18      372.59      366.04     11.46 o 
  -6   3  18      577.67      566.37     13.83 o 
  -5   3  18      286.82      276.84      8.43 o 
  -4   3  18      529.28      523.65     10.07 o 
  -3   3  18      438.05      401.11      7.16 o 
  -2   3  18       33.28       29.03      2.21 o 
  -1   3  18      332.20      326.42      6.15 o 
   0   3  18      768.28      780.87     10.37 o 
   1   3  18       79.66       69.97      3.05 o 
   2   3  18      747.54      766.87     10.75 o 
   3   3  18      949.02      911.18     15.63 o 
   4   3  18       59.57       58.56      3.93 o 
   5   3  18       48.02       48.79      3.82 o 
   6   3  18       39.97       40.73      3.81 o 
   7   3  18       49.30       43.28      4.75 o 
  -8   4  18      172.29      157.50      7.87 o 
  -7   4  18      270.00      270.10      9.90 o 
  -6   4  18      179.15      171.21     10.89 o 
  -5   4  18       72.31       70.14      5.29 o 
  -4   4  18       27.00       29.64      2.28 o 
  -3   4  18       66.90       61.05      3.01 o 
  -2   4  18        0.03        1.16      0.87 o 
  -1   4  18       52.97       55.51      2.82 o 
   0   4  18      127.25      120.39      4.25 o 
   1   4  18      208.07      187.53      4.94 o 
   2   4  18       22.30       19.34      1.94 o 
   3   4  18       51.16       44.57      3.28 o 
   4   4  18      655.49      625.14     11.97 o 
   5   4  18      401.81      378.28      9.47 o 
   6   4  18      275.94      266.76      9.87 o 
   7   4  18      404.26      407.23     12.76 o 
  -8   5  18      119.14      146.76     10.12 o 
  -7   5  18        0.18       -0.62      1.94 o 
  -6   5  18       71.94       72.53      9.38 o 
  -5   5  18       75.79       71.04      5.47 o 
  -4   5  18      746.61      729.22     14.04 o 
  -3   5  18     1163.35     1132.37     16.49 o 
  -2   5  18       50.42       62.41      6.09 o 
  -1   5  18      670.22      643.40      9.66 o 
   0   5  18     1539.34     1567.18     20.14 o 
   1   5  18      847.34      864.35     13.53 o 
   2   5  18       93.60       92.73      3.61 o 
   3   5  18       78.19       70.59      3.64 o 
   4   5  18      930.92      894.97     17.63 o 
   5   5  18      546.27      554.59     14.01 o 
   6   5  18     1161.10     1183.43     23.25 o 
  -7   6  18        5.79        4.99      2.19 o 
  -6   6  18      180.82      181.93      8.02 o 
  -5   6  18      384.77      361.97      9.11 o 
  -4   6  18       36.04       41.51      3.40 o 
  -3   6  18     1455.79     1377.32     19.33 o 
  -2   6  18      101.64      119.60      4.63 o 
  -1   6  18       15.68       17.63      1.88 o 
   0   6  18       26.03       30.48      2.71 o 
   1   6  18      837.55      821.25     13.37 o 
   2   6  18      887.49      875.37     14.15 o 
   3   6  18      692.53      696.47     14.34 o 
   4   6  18        0.35        0.83      1.94 o 
   5   6  18        1.33        0.19      2.19 o 
   6   6  18      226.65      229.47     24.72 o 
  -7   7  18        2.31        0.95      1.94 o 
  -6   7  18       81.73       83.27      6.39 o 
  -5   7  18        4.95        8.22      2.52 o 
  -4   7  18      138.43      149.48     11.59 o 
  -3   7  18      243.47      223.04      6.75 o 
  -2   7  18       62.49       53.86      3.94 o 
  -1   7  18        9.40        6.60      1.89 o 
   0   7  18      400.66      390.17      8.72 o 
   1   7  18      377.50      337.28     10.05 o 
   2   7  18       77.55       75.71      5.41 o 
   3   7  18       10.75       11.32      2.33 o 
   4   7  18      674.23      696.51     16.06 o 
   5   7  18       82.71       94.67      6.93 o 
   6   7  18       26.70       32.82      8.95 o 
  -6   8  18        5.67        5.26      2.29 o 
  -5   8  18      150.83      134.18      5.86 o 
  -4   8  18      199.13      205.94      7.01 o 
  -3   8  18      519.06      517.16     10.96 o 
  -2   8  18     1737.54     1708.53     34.89 o 
  -1   8  18     1158.90     1161.98     20.65 o 
   0   8  18     1007.01     1007.41     18.59 o 
   1   8  18      344.88      360.53     12.96 o 
   2   8  18       94.38      105.72      5.97 o 
   3   8  18       48.96       46.81      4.56 o 
   4   8  18      336.61      337.83     11.20 o 
   5   8  18      211.55      250.33     12.65 o 
  -6   9  18       21.05        6.82      2.56 o 
  -5   9  18        6.91        8.28      2.72 o 
  -4   9  18       17.13       19.04      2.69 o 
  -3   9  18       17.63       20.02      2.71 o 
  -2   9  18       39.13       36.69      3.99 o 
  -1   9  18       71.65       58.71      6.33 o 
   0   9  18      293.42      319.13     12.81 o 
   1   9  18      474.55      524.12     16.57 o 
   2   9  18        0.22        5.75      2.71 o 
   3   9  18        5.00        3.36      2.19 o 
   4   9  18        0.12       -1.77      3.15 o 
  -4  10  18       34.69       37.83      6.50 o 
  -3  10  18        0.16        3.12      2.15 o 
  -2  10  18       95.73       99.87     11.51 o 
  -1  10  18        0.05        1.28      2.19 o 
   0  10  18       96.79      103.46     10.44 o 
   1  10  18       56.23       52.81      6.82 o 
   2  10  18      476.29      506.72     17.01 o 
   3  10  18        0.02        1.71      5.12 o 
  -9   1  19       99.28       93.36     11.51 o 
  -8   1  19       36.36       33.65      4.49 o 
  -7   1  19        2.01       -0.73      1.58 o 
  -6   1  19        0.15       -1.36      1.36 o 
  -5   1  19       96.58       87.43      4.41 o 
  -4   1  19      299.96      316.42      7.71 o 
  -3   1  19      599.54      601.08     10.71 o 
  -2   1  19       51.78       46.05      3.38 o 
  -1   1  19       62.99       78.76      3.61 o 
   0   1  19       32.77       48.98      6.14 o 
   1   1  19       79.61      108.67      4.30 o 
   2   1  19       38.52       37.20      2.81 o 
   3   1  19       94.54       92.22      4.04 o 
   4   1  19       12.40        5.15      1.60 o 
   5   1  19       18.60       10.30      2.00 o 
   6   1  19      511.60      495.30     11.50 o 
   7   1  19      584.39      614.94     13.68 o 
  -9   2  19       94.09       83.98     11.51 o 
  -8   2  19       96.00       88.95      6.79 o 
  -7   2  19        2.28        2.76      2.24 o 
  -6   2  19      830.70      813.95     14.30 o 
  -5   2  19        0.15        0.29      1.29 o 
  -4   2  19      200.55      192.53      9.11 o 
  -3   2  19      455.87      450.30      9.05 o 
  -2   2  19     4100.71     4018.45     36.99 o 
  -1   2  19     1396.54     1323.32     15.22 o 
   0   2  19     5046.05     5015.07     40.24 o 
   1   2  19     3616.03     3384.58     31.84 o 
   2   2  19      178.99      141.81      4.71 o 
   3   2  19      475.45      448.22      9.31 o 
   4   2  19      515.45      474.25     10.11 o 
   5   2  19      265.86      257.03      7.70 o 
   6   2  19        1.81        5.05      1.85 o 
   7   2  19       85.68       87.09      5.66 o 
  -8   3  19       23.46       22.51      3.77 o 
  -7   3  19      203.82      202.22      8.43 o 
  -6   3  19       24.11       26.87      3.70 o 
  -5   3  19       63.77       67.56      4.31 o 
  -4   3  19       87.73       85.15      4.77 o 
  -3   3  19        6.73        5.18      1.18 o 
  -2   3  19       45.07       46.19      2.77 o 
  -1   3  19       58.66       52.30      3.01 o 
   0   3  19       28.65       20.48      2.16 o 
   1   3  19       25.74       23.16      2.01 o 
   2   3  19      181.65      163.61      4.52 o 
   3   3  19       14.21       15.04      2.12 o 
   4   3  19      362.92      355.10      9.72 o 
   5   3  19      632.23      619.00     12.51 o 
   6   3  19      122.68      116.90      5.58 o 
   7   3  19       21.66        9.71      2.69 o 
  -8   4  19       67.62       57.40      5.65 o 
  -7   4  19      237.14      248.41     10.98 o 
  -6   4  19      685.44      651.33     15.31 o 
  -5   4  19     1185.16     1135.49     20.75 o 
  -4   4  19      973.03      940.95     21.72 o 
  -3   4  19      246.94      241.56      5.68 o 
  -2   4  19       58.65       59.85      3.00 o 
  -1   4  19       41.96       32.62      2.41 o 
   0   4  19      666.47      614.72     13.60 o 
   1   4  19      629.55      614.75     14.21 o 
   2   4  19      248.41      256.82      5.86 o 
   3   4  19      724.11      718.55     12.66 o 
   4   4  19      637.86      626.17     12.17 o 
   5   4  19      361.58      360.63      9.36 o 
   6   4  19       54.83       66.04      5.68 o 
  -7   5  19      233.63      235.37     26.43 o 
  -6   5  19       30.71       24.67      3.74 o 
  -5   5  19        6.31        6.37      2.32 o 
  -4   5  19      174.85      160.44      6.95 o 
  -3   5  19      400.12      363.17      8.33 o 
  -2   5  19     2983.96     2837.28     64.61 o 
  -1   5  19      220.84      219.37      5.35 o 
   0   5  19       84.19       84.28      3.93 o 
   1   5  19        0.04        0.06      1.16 o 
   2   5  19       16.67       14.99      1.86 o 
   3   5  19       39.54       37.16      3.20 o 
   4   5  19      175.79      167.47      6.89 o 
   5   5  19      183.99      185.10      7.91 o 
   6   5  19      169.43      159.37      7.81 o 
  -7   6  19      182.83      174.81      8.11 o 
  -6   6  19      448.95      417.50     12.46 o 
  -5   6  19        0.59        2.51      2.12 o 
  -4   6  19      224.63      242.78      7.16 o 
  -3   6  19      159.76      161.17      5.63 o 
  -2   6  19      168.56      179.80      5.73 o 
  -1   6  19       16.76       10.32      1.52 o 
   0   6  19        5.14        6.69      1.59 o 
   1   6  19       20.10       23.33      2.51 o 
   2   6  19        3.15        4.39      1.97 o 
   3   6  19      203.81      198.99      8.21 o 
   4   6  19      610.47      625.33     18.49 o 
   5   6  19       77.00       82.58      7.77 o 
   6   6  19       24.94       25.89      5.10 o 
  -6   7  19       46.80       48.42      4.92 o 
  -5   7  19      109.05      125.17      6.85 o 
  -4   7  19      381.17      374.15      9.30 o 
  -3   7  19       93.14       94.32      6.43 o 
  -2   7  19        0.04        2.01      1.30 o 
  -1   7  19       88.37       89.59      7.45 o 
   0   7  19      632.88      632.77     11.86 o 
   1   7  19      738.02      708.63     12.78 o 
   2   7  19      558.91      528.47     15.30 o 
   3   7  19     1221.50     1249.37     34.34 o 
   4   7  19      336.42      325.15     13.59 o 
   5   7  19      698.17      715.49     19.85 o 
  -6   8  19      332.99      361.80     11.80 o 
  -5   8  19      232.42      249.76      8.04 o 
  -4   8  19      242.03      242.36      7.60 o 
  -3   8  19        1.17        7.23      2.90 o 
  -2   8  19        7.25        9.47      4.30 o 
  -1   8  19      129.11      146.03     12.62 o 
   0   8  19       95.75      120.89      5.72 o 
   1   8  19       10.09        9.82      4.05 o 
   2   8  19      178.91      191.29      7.69 o 
   3   8  19       92.50      100.98      6.31 o 
   4   8  19      402.67      411.78     15.34 o 
   5   8  19       11.51        0.43      8.31 o 
  -5   9  19      105.15      108.68      6.24 o 
  -4   9  19      128.80      131.14      5.91 o 
  -3   9  19      152.04      156.78      6.07 o 
  -2   9  19       62.08       67.35      5.40 o 
  -1   9  19        4.80        7.22      3.62 o 
   0   9  19      830.19      873.19     22.60 o 
   1   9  19       18.47       16.72      3.78 o 
   2   9  19      728.53      765.32     30.48 o 
   3   9  19       66.44       68.70      7.46 o 
   4   9  19        3.25        2.56      5.12 o 
  -4  10  19        0.23        1.52      1.38 o 
  -3  10  19      150.28      160.34      9.29 o 
  -2  10  19      477.41      488.56     17.01 o 
  -1  10  19        1.82        1.71      5.33 o 
   0  10  19      565.84      646.30     19.73 o 
   1  10  19       17.06       17.90      4.09 o 
   2  10  19       17.44       18.33      7.25 o 
   3  10  19       16.14       27.71      7.25 o 
  -8   0  20      666.94      690.90     19.91 o 
  -7   0  20      658.25      626.91     18.09 o 
  -6   0  20      451.65      470.99     14.69 o 
  -5   0  20       96.63       88.92      6.54 o 
  -4   0  20        0.71        2.62      4.05 o 
  -3   0  20      463.57      440.22     30.05 o 
  -2   0  20      682.33      702.19     16.58 o 
  -1   0  20      116.96      113.99      5.87 o 
   0   0  20      346.67      321.54      7.62 o 
   1   0  20        3.81        2.05      1.42 o 
   2   0  20       34.16       62.96      5.40 o 
   3   0  20     1361.81     1161.06     24.06 o 
   4   0  20       30.36       13.93      2.97 o 
   5   0  20       28.99       21.32      3.76 o 
   6   0  20       31.86       39.09      5.12 o 
   7   0  20      627.57      623.28     19.57 o 
  -9   1  20        2.15        2.98      4.69 o 
  -8   1  20      130.71      131.16      7.33 o 
  -7   1  20      300.38      301.25      8.61 o 
  -6   1  20       52.88       52.80      4.06 o 
  -5   1  20       25.43       25.23      2.83 o 
  -4   1  20      190.62      169.30      5.74 o 
  -3   1  20       59.27       48.57      3.45 o 
  -2   1  20      965.72      974.78     14.49 o 
  -1   1  20      180.38      181.52      4.48 o 
   0   1  20        5.19        9.59      1.19 o 
   1   1  20     1473.65     1359.20     17.71 o 
   2   1  20      605.20      648.12     11.21 o 
   3   1  20     1553.38     1432.11     19.67 o 
   4   1  20      246.30      216.71      6.62 o 
   5   1  20      211.99      214.31      6.96 o 
   6   1  20      233.16      237.43      7.93 o 
   7   1  20      216.92      219.20      7.82 o 
  -8   2  20      104.87       99.06     12.19 o 
  -7   2  20       92.53       87.04      6.39 o 
  -6   2  20      104.99       92.20      4.98 o 
  -5   2  20      759.44      727.87     13.10 o 
  -4   2  20      225.31      224.77      6.92 o 
  -3   2  20      143.56      124.30      4.73 o 
  -2   2  20      188.13      196.53      6.14 o 
  -1   2  20       97.90      109.76      5.18 o 
   0   2  20       55.65       75.88      6.82 o 
   1   2  20       64.74       89.85      5.26 o 
   2   2  20       80.38       62.74      3.53 o 
   3   2  20       64.99       80.16      4.05 o 
   4   2  20       45.91       45.37      3.50 o 
   5   2  20        3.64        7.58      3.57 o 
   6   2  20       27.67       28.09      3.26 o 
   7   2  20       52.87       46.78      5.15 o 
  -8   3  20      156.92      160.72      9.55 o 
  -7   3  20       11.82       12.32      3.11 o 
  -6   3  20       24.05       22.61      5.52 o 
  -5   3  20        0.50       -0.57      1.32 o 
  -4   3  20      109.69      102.39      4.44 o 
  -3   3  20        2.19        1.47      1.29 o 
  -2   3  20      805.95      793.59     11.21 o 
  -1   3  20      150.45      147.34      4.80 o 
   0   3  20     3328.33     3196.72     34.78 o 
   1   3  20      676.81      640.20     11.80 o 
   2   3  20      839.75      768.59     13.97 o 
   3   3  20      648.59      628.38     11.70 o 
   4   3  20      271.43      250.05      7.27 o 
   5   3  20      604.91      585.06     12.35 o 
   6   3  20       32.34       25.22      3.02 o 
  -8   4  20      419.34      462.10     23.87 o 
  -7   4  20      388.27      407.87     15.75 o 
  -6   4  20      254.73      241.97     10.39 o 
  -5   4  20      370.84      356.84     15.16 o 
  -4   4  20      226.56      218.44      6.57 o 
  -3   4  20      132.66      131.28      6.99 o 
  -2   4  20       80.91       80.56      3.41 o 
  -1   4  20      183.30      162.14      4.51 o 
   0   4  20       92.52      101.59      4.15 o 
   1   4  20      173.48      158.95      6.38 o 
   2   4  20       74.35       78.34      3.35 o 
   3   4  20        6.85        7.13      1.60 o 
   4   4  20      451.06      436.35     10.05 o 
   5   4  20       35.83       30.44      3.20 o 
   6   4  20      726.76      753.61     17.65 o 
  -7   5  20      116.72      122.10      9.77 o 
  -6   5  20      127.74      129.14     11.95 o 
  -5   5  20      196.96      179.38      7.62 o 
  -4   5  20      777.78      749.01     15.82 o 
  -3   5  20     1132.31     1125.68     17.00 o 
  -2   5  20     1642.05     1626.01     47.69 o 
  -1   5  20       62.19       66.91      3.55 o 
   0   5  20        0.00        1.79      1.19 o 
   1   5  20        4.22        3.33      1.37 o 
   2   5  20      601.66      614.12     11.44 o 
   3   5  20      312.24      319.97      8.18 o 
   4   5  20      115.76      134.71      6.77 o 
   5   5  20       11.91       11.29      2.90 o 
   6   5  20      244.73      227.38      9.27 o 
  -7   6  20        2.05        4.52      2.37 o 
  -6   6  20       74.28       68.84      5.90 o 
  -5   6  20      308.42      292.20      9.92 o 
  -4   6  20     2787.49     2687.15     38.21 o 
  -3   6  20       56.63       47.04      3.59 o 
  -2   6  20      695.44      677.12     12.13 o 
  -1   6  20      270.15      253.03      6.81 o 
   0   6  20        0.01        0.71      1.21 o 
   1   6  20      263.95      278.09      7.43 o 
   2   6  20       31.20       33.79      3.66 o 
   3   6  20       91.81       92.00      7.68 o 
   4   6  20        2.04        3.72      2.10 o 
   5   6  20      145.25      170.59     11.34 o 
   6   6  20      505.76      524.34     24.72 o 
  -6   7  20      759.03      733.03     27.89 o 
  -5   7  20       58.40       55.49      5.16 o 
  -4   7  20      247.39      222.59      8.80 o 
  -3   7  20      280.34      241.94      7.22 o 
  -2   7  20       60.36       69.23      4.44 o 
  -1   7  20        0.07       -1.01      1.44 o 
   0   7  20        0.52        1.71      1.72 o 
   1   7  20       74.07       62.39      4.12 o 
   2   7  20       30.82       29.49      3.50 o 
   3   7  20      164.96      201.97      9.93 o 
   4   7  20        4.73        8.09      4.69 o 
   5   7  20      194.83      224.65     17.48 o 
  -5   8  20       10.31        8.44      3.34 o 
  -4   8  20        5.14        3.20      2.71 o 
  -3   8  20      177.41      167.64      8.71 o 
  -2   8  20      461.81      471.50     12.29 o 
  -1   8  20      662.56      679.10     15.08 o 
   0   8  20      932.69      957.21     18.58 o 
   1   8  20      252.53      266.10     11.44 o 
   2   8  20       13.69        9.63      2.54 o 
   3   8  20        1.75       -1.68      1.68 o 
   4   8  20      219.13      234.53     11.53 o 
  -5   9  20      109.13       85.16     17.48 o 
  -4   9  20      291.27      283.26      8.52 o 
  -3   9  20      489.19      476.95     11.06 o 
  -2   9  20      105.02      100.15      6.74 o 
  -1   9  20       73.88       81.41      7.68 o 
   0   9  20      211.81      214.34     11.72 o 
   1   9  20      108.77      111.98      7.99 o 
   2   9  20        7.33        9.39      2.90 o 
   3   9  20        3.86        0.00      4.69 o 
   4   9  20       94.30      104.01     13.64 o 
  -4  10  20        0.01       -2.13      2.13 o 
  -3  10  20        3.26        0.43      2.13 o 
  -2  10  20      117.45      122.90      8.80 o 
  -1  10  20       10.10       10.99      4.05 o 
   0  10  20      256.71      272.28     14.07 o 
   1  10  20       73.47       81.42     11.94 o 
   2  10  20        6.03        4.69      5.54 o 
  -8   1  21       44.28       46.00      6.94 o 
  -7   1  21       17.17       16.09      2.72 o 
  -6   1  21      204.64      207.46      6.93 o 
  -5   1  21     1403.30     1380.14     20.06 o 
  -4   1  21     1112.80     1101.13     16.77 o 
  -3   1  21      372.83      347.91      8.15 o 
  -2   1  21     1334.56     1291.31     17.85 o 
  -1   1  21     1101.85     1075.62     18.09 o 
   0   1  21      837.78      848.12     13.60 o 
   1   1  21     1278.85     1182.26     16.26 o 
   2   1  21       49.22       35.97      2.85 o 
   3   1  21      167.92      150.18      5.30 o 
   4   1  21       33.98       27.47      3.01 o 
   5   1  21        9.02        9.35      1.98 o 
   6   1  21       11.64       10.65      2.16 o 
   7   1  21       11.31        6.39      3.41 o 
  -8   2  21      282.33      284.32     10.66 o 
  -7   2  21      171.02      168.51      7.85 o 
  -6   2  21        5.40        2.11      1.73 o 
  -5   2  21      176.23      177.85      6.19 o 
  -4   2  21       31.22       30.02      3.01 o 
  -3   2  21      635.61      643.92     13.17 o 
  -2   2  21     1684.87     1660.98     24.92 o 
  -1   2  21     1818.24     1745.67     19.18 o 
   0   2  21      282.92      321.79      7.33 o 
   1   2  21      455.93      424.14      7.49 o 
   2   2  21        3.92        4.85      1.42 o 
   3   2  21      124.77      128.50      6.09 o 
   4   2  21      960.74      965.22     15.95 o 
   5   2  21     1200.46     1098.51     18.19 o 
   6   2  21      800.01      787.93     15.48 o 
   7   2  21      600.58      719.58     30.27 o 
  -8   3  21      616.49      592.97     26.43 o 
  -7   3  21        0.02       -1.76      2.12 o 
  -6   3  21       28.16       26.54      3.75 o 
  -5   3  21      256.19      247.41      7.34 o 
  -4   3  21       13.86       13.76      2.71 o 
  -3   3  21      200.03      204.53      7.51 o 
  -2   3  21      168.38      159.81      4.48 o 
  -1   3  21      632.36      626.96      9.61 o 
   0   3  21      167.95      190.23      5.62 o 
   1   3  21       11.35       12.27      1.84 o 
   2   3  21      222.58      213.83      6.13 o 
   3   3  21       62.02       59.90      4.01 o 
   4   3  21       16.06       12.91      3.45 o 
   5   3  21       99.89       97.06      5.44 o 
   6   3  21      159.76      163.59      7.45 o 
  -7   4  21       35.50       39.89      4.74 o 
  -6   4  21      152.10      144.97      7.21 o 
  -5   4  21      500.49      486.12     12.78 o 
  -4   4  21      450.96      434.45     11.55 o 
  -3   4  21      280.44      285.97     10.83 o 
  -2   4  21        2.03        2.22      1.10 o 
  -1   4  21       57.19       60.83      3.55 o 
   0   4  21      234.65      247.33      6.60 o 
   1   4  21      541.03      526.39     10.21 o 
   2   4  21      146.62      144.01      9.66 o 
   3   4  21        9.89        8.44      2.22 o 
   4   4  21       42.99       42.76      3.66 o 
   5   4  21       20.02       17.18      2.63 o 
   6   4  21      193.37      204.89      8.88 o 
  -7   5  21       18.69       21.77      4.82 o 
  -6   5  21        7.52        7.43      2.76 o 
  -5   5  21       12.88       15.32      2.95 o 
  -4   5  21      241.23      229.94     24.05 o 
  -3   5  21        0.99        7.13      1.71 o 
  -2   5  21      315.63      327.42      7.86 o 
  -1   5  21      283.40      289.27      9.11 o 
   0   5  21      838.04      858.23     13.90 o 
   1   5  21       12.76        9.08      1.78 o 
   2   5  21       59.21       57.29      3.92 o 
   3   5  21       57.12       76.19      4.78 o 
   4   5  21      150.21      161.91      7.18 o 
   5   5  21      154.96      187.16      8.13 o 
   6   5  21      289.20      295.42     18.33 o 
  -6   6  21      485.52      470.54     13.43 o 
  -5   6  21      111.75      105.74     12.15 o 
  -4   6  21     1209.88     1161.39     21.47 o 
  -3   6  21       19.64       19.74      2.51 o 
  -2   6  21       90.47       96.30      8.55 o 
  -1   6  21      228.30      230.41      6.64 o 
   0   6  21      364.17      353.58      8.53 o 
   1   6  21      394.51      417.46      9.37 o 
   2   6  21      215.37      221.81      6.82 o 
   3   6  21      375.29      371.72     13.69 o 
   4   6  21       10.90        7.44      2.36 o 
   5   6  21       24.01       20.27      3.45 o 
  -6   7  21      223.72      209.69     12.75 o 
  -5   7  21        8.35        9.52      2.54 o 
  -4   7  21        6.82       10.39      2.46 o 
  -3   7  21        5.64        8.82      1.81 o 
  -2   7  21      189.73      196.84      7.53 o 
  -1   7  21       38.43       32.57      3.69 o 
   0   7  21       62.25       67.82      6.14 o 
   1   7  21      252.32      268.92      7.61 o 
   2   7  21      632.22      655.79     16.54 o 
   3   7  21      625.50      641.57     18.98 o 
   4   7  21      867.41      865.10     23.32 o 
   5   7  21      198.81      183.73     13.64 o 
  -5   8  21      319.08      318.15     10.81 o 
  -4   8  21      319.58      329.56      9.14 o 
  -3   8  21       39.60       39.96      3.56 o 
  -2   8  21        6.93        8.21      2.28 o 
  -1   8  21      162.67      177.11      7.36 o 
   0   8  21      542.70      571.56     30.22 o 
   1   8  21      193.24      205.01     10.09 o 
   2   8  21        0.75        0.89      1.90 o 
   3   8  21        1.76        2.50      2.19 o 
   4   8  21      227.27      260.04     18.76 o 
  -4   9  21       67.69       69.66      5.48 o 
  -3   9  21      140.46      140.68      7.18 o 
  -2   9  21        0.69       -1.01      1.51 o 
  -1   9  21       73.99       90.08      8.12 o 
   0   9  21       15.05       19.68      5.33 o 
   1   9  21      135.55      149.32      8.68 o 
   2   9  21      732.55      832.08     22.46 o 
  -2  10  21      326.45      365.76     19.61 o 
  -1  10  21      348.66      351.69     19.18 o 
  -8   0  22      304.00      305.65     13.05 o 
  -7   0  22      778.43      827.85     22.15 o 
  -6   0  22      671.43      683.50     19.05 o 
  -5   0  22       47.16       37.70      5.02 o 
  -4   0  22        7.65        5.04      2.55 o 
  -3   0  22      274.21      262.53     10.25 o 
  -2   0  22        9.26        8.80      2.56 o 
  -1   0  22       40.29       40.66      4.52 o 
   0   0  22      418.70      424.58     12.58 o 
   1   0  22      204.22      197.22      7.88 o 
   2   0  22      676.83      666.79     26.43 o 
   3   0  22      552.44      517.89     14.86 o 
   4   0  22       35.89       32.42      4.52 o 
   5   0  22      264.41      251.68     11.14 o 
   6   0  22        0.03        2.02      2.25 o 
  -8   1  22       97.02       97.19     11.94 o 
  -7   1  22       12.75       17.28      2.86 o 
  -6   1  22      361.65      375.21      9.52 o 
  -5   1  22      551.43      556.51     18.27 o 
  -4   1  22      315.59      312.92      8.20 o 
  -3   1  22      458.71      473.48      9.96 o 
  -2   1  22      863.26      856.88     16.92 o 
  -1   1  22      838.74      822.30     15.14 o 
   0   1  22        4.21       18.83      3.41 o 
   1   1  22       42.40       63.02      6.56 o 
   2   1  22      656.86      587.54     15.26 o 
   3   1  22      657.76      621.55     11.79 o 
   4   1  22      149.49      145.46      5.57 o 
   5   1  22      121.90      114.73      5.45 o 
   6   1  22      106.99      119.65      7.01 o 
  -8   2  22       13.63        5.12      5.12 o 
  -7   2  22        6.34        2.92      2.54 o 
  -6   2  22       35.56       33.78      3.43 o 
  -5   2  22      198.30      200.34     11.26 o 
  -4   2  22      109.11      118.62      5.16 o 
  -3   2  22     1601.80     1596.60     21.52 o 
  -2   2  22      726.46      718.49     12.41 o 
  -1   2  22        0.11        5.99      1.88 o 
   0   2  22      684.67      608.45     10.72 o 
   1   2  22      106.53      121.22     12.30 o 
   2   2  22      158.58      148.94      5.12 o 
   3   2  22      178.88      170.68      5.82 o 
   4   2  22       77.53       71.61      4.52 o 
   5   2  22       73.83       81.84      5.23 o 
   6   2  22        1.23        2.80      1.59 o 
  -7   3  22      212.22      215.56     11.19 o 
  -6   3  22      290.30      323.94     10.79 o 
  -5   3  22      275.94      293.46      8.12 o 
  -4   3  22      232.93      233.52      9.04 o 
  -3   3  22      223.59      213.40      6.55 o 
  -2   3  22       42.99       35.81      3.14 o 
  -1   3  22      654.51      647.03     14.58 o 
   0   3  22      115.98      118.38      5.48 o 
   1   3  22       71.22       68.18      4.55 o 
   2   3  22      820.07      809.37     13.53 o 
   3   3  22      445.16      445.11      9.82 o 
   4   3  22      109.33      100.29      5.06 o 
   5   3  22      187.38      205.69      7.23 o 
   6   3  22        0.04        1.36      1.37 o 
  -7   4  22      159.80      159.53      7.94 o 
  -6   4  22      287.18      272.54     11.19 o 
  -5   4  22      230.98      237.45      8.84 o 
  -4   4  22        1.12        2.19      1.88 o 
  -3   4  22        2.10        1.07      1.47 o 
  -2   4  22       36.15       36.08      2.71 o 
  -1   4  22      159.83      148.99      5.19 o 
   0   4  22      171.16      164.29      5.49 o 
   1   4  22      125.47      121.05      4.78 o 
   2   4  22      168.57      174.55      6.97 o 
   3   4  22      188.41      189.37      6.27 o 
   4   4  22        0.07       -1.16      1.16 o 
   5   4  22      202.11      219.92      8.37 o 
   6   4  22       46.69       40.07      7.25 o 
  -6   5  22      113.05      114.35      7.14 o 
  -5   5  22      112.29      106.17      6.19 o 
  -4   5  22      274.69      279.36      9.51 o 
  -3   5  22       38.53       38.52      3.99 o 
  -2   5  22     1943.72     1942.71     35.13 o 
  -1   5  22     1415.46     1451.93     20.08 o 
   0   5  22       17.44       18.88      2.33 o 
   1   5  22        1.84        3.85      1.43 o 
   2   5  22      821.24      821.45     16.64 o 
   3   5  22      377.90      387.42     11.20 o 
   4   5  22     1092.24     1180.36     22.19 o 
   5   5  22      119.97      123.83      7.04 o 
  -6   6  22       26.94       22.50      3.63 o 
  -5   6  22      591.64      552.02     21.71 o 
  -4   6  22      166.24      161.96      7.38 o 
  -3   6  22      138.34      134.69      5.28 o 
  -2   6  22      193.09      194.24      9.31 o 
  -1   6  22      167.79      173.95      5.86 o 
   0   6  22      356.28      341.80      8.47 o 
   1   6  22      223.07      222.49      6.82 o 
   2   6  22      242.59      267.81      7.66 o 
   3   6  22       76.18       78.39     11.51 o 
   4   6  22        5.32        2.98      2.19 o 
   5   6  22        3.69        4.69      2.98 o 
  -5   7  22      203.44      181.94     13.44 o 
  -4   7  22        1.38        4.29      2.19 o 
  -3   7  22        0.01        1.45      1.37 o 
  -2   7  22      178.15      172.02      7.10 o 
  -1   7  22      374.88      347.32     10.25 o 
   0   7  22      266.80      260.75      8.77 o 
   1   7  22        5.88       10.68      2.02 o 
   2   7  22      322.36      353.77     12.85 o 
   3   7  22        4.06        2.98      2.56 o 
   4   7  22       67.11       77.92      7.65 o 
  -5   8  22       50.35       54.14      8.53 o 
  -4   8  22      166.32      152.31      7.33 o 
  -3   8  22      152.77      155.23      8.43 o 
  -2   8  22      173.39      168.65      7.35 o 
  -1   8  22        0.80       -0.28      1.77 o 
   0   8  22      361.46      390.69     20.46 o 
   1   8  22      167.33      192.38     10.23 o 
   2   8  22      300.26      321.82     10.65 o 
   3   8  22        9.57       13.07      4.69 o 
  -4   9  22      735.48      827.66     78.01 o 
  -3   9  22      369.36      380.25     13.87 o 
  -2   9  22     1544.83     1588.53     27.37 o 
  -1   9  22      620.04      675.25     20.03 o 
   0   9  22       12.73       12.25      3.38 o 
   1   9  22       38.75       43.79      5.70 o 
   2   9  22       79.34       96.34     12.36 o 
  -8   1  23        0.73       -3.84      3.84 o 
  -7   1  23        0.02        0.27      1.87 o 
  -6   1  23      602.04      597.26     13.35 o 
  -5   1  23        3.02        3.22      2.15 o 
  -4   1  23     1888.47     1885.24     24.93 o 
  -3   1  23     1119.97     1129.91     17.26 o 
  -2   1  23      816.40      821.47     13.69 o 
  -1   1  23      186.86      186.37      5.88 o 
   0   1  23       52.11       58.12      3.27 o 
   1   1  23       22.22       19.92      2.62 o 
   2   1  23       19.81       13.44      1.93 o 
   3   1  23       18.39       18.21      2.27 o 
   4   1  23      383.98      370.67      9.38 o 
   5   1  23      546.02      570.24     12.52 o 
   6   1  23       26.56       31.19      3.38 o 
  -7   2  23        3.62        4.06      2.54 o 
  -6   2  23       44.56       45.24      4.02 o 
  -5   2  23       80.17       84.58      4.97 o 
  -4   2  23     1426.81     1449.50     23.20 o 
  -3   2  23      472.09      472.22     10.23 o 
  -2   2  23     2000.53     2019.20     25.40 o 
  -1   2  23     1321.89     1260.63     20.99 o 
   0   2  23      727.04      666.79     11.55 o 
   1   2  23      449.18      446.07     11.70 o 
   2   2  23        9.63        8.06      1.51 o 
   3   2  23        2.75        3.99      1.43 o 
   4   2  23      353.19      347.14      9.07 o 
   5   2  23     1146.42     1178.64     19.48 o 
   6   2  23      269.76      260.84     11.88 o 
  -7   3  23      118.21      114.59      9.97 o 
  -6   3  23       28.60       25.47      3.84 o 
  -5   3  23       92.21       96.90      5.16 o 
  -4   3  23      414.55      425.49     14.83 o 
  -3   3  23      419.80      414.46     11.63 o 
  -2   3  23        5.27        4.46      2.22 o 
  -1   3  23       41.70       46.22      3.01 o 
   0   3  23      349.36      346.33      8.01 o 
   1   3  23      200.95      193.67      7.11 o 
   2   3  23        3.45        4.76      1.85 o 
   3   3  23      189.18      195.05      6.39 o 
   4   3  23      352.12      357.28      9.28 o 
   5   3  23       21.39       22.74      2.97 o 
   6   3  23       45.12       43.98      4.66 o 
  -7   4  23       92.56       92.92      8.68 o 
  -6   4  23      130.37      131.08     11.10 o 
  -5   4  23       36.45       25.73      3.68 o 
  -4   4  23       10.21        6.27      2.48 o 
  -3   4  23      124.81      122.94      5.97 o 
  -2   4  23       49.67       41.91      3.49 o 
  -1   4  23      248.57      252.80      6.90 o 
   0   4  23      715.52      730.90     13.78 o 
   1   4  23     1435.12     1480.39     20.49 o 
   2   4  23     1044.78     1047.72     19.51 o 
   3   4  23      844.73      840.42     17.43 o 
   4   4  23       30.72       25.99      2.98 o 
   5   4  23       14.10       19.79      4.18 o 
  -6   5  23        3.59        0.96      2.79 o 
  -5   5  23       12.27       10.94      2.95 o 
  -4   5  23      204.16      191.69      7.78 o 
  -3   5  23      552.97      542.21     13.19 o 
  -2   5  23      199.70      213.99      6.47 o 
  -1   5  23      334.59      339.20      8.35 o 
   0   5  23      114.71      121.06      6.95 o 
   1   5  23      252.41      263.69      8.49 o 
   2   5  23       32.95       28.83      3.58 o 
   3   5  23       37.94       37.63      4.17 o 
   4   5  23       44.21       41.01      6.39 o 
   5   5  23       82.43       88.67      6.63 o 
  -6   6  23      352.30      351.26     20.04 o 
  -5   6  23       55.45       48.99      5.04 o 
  -4   6  23      109.05      122.83      7.55 o 
  -3   6  23       42.66       31.10      3.77 o 
  -2   6  23       39.60       34.72      3.82 o 
  -1   6  23      193.60      193.17      6.65 o 
   0   6  23      289.74      280.78      7.77 o 
   1   6  23      661.65      668.23     12.84 o 
   2   6  23      771.97      797.21     16.88 o 
   3   6  23       20.81       25.14      4.30 o 
   4   6  23        0.30        1.65      2.34 o 
  -5   7  23       96.51       90.15      6.64 o 
  -4   7  23        0.48       -1.69      1.69 o 
  -3   7  23        0.29        1.21      1.04 o 
  -2   7  23       84.98       84.14      9.58 o 
  -1   7  23        8.69        6.64      1.86 o 
   0   7  23       54.02       61.57      5.06 o 
   1   7  23       79.00       91.01      6.09 o 
   2   7  23       30.11       44.68      5.40 o 
   3   7  23       17.03       23.46      4.18 o 
   4   7  23       48.09       54.57      9.80 o 
  -4   8  23      125.75      142.38      8.44 o 
  -3   8  23      101.47       99.22      6.25 o 
  -2   8  23       90.38       88.26      6.19 o 
  -1   8  23       60.48       60.77      5.16 o 
   0   8  23      261.39      277.54     11.88 o 
   1   8  23      322.78      326.81     13.11 o 
   2   8  23      551.33      586.13     18.23 o 
   3   8  23       51.43       47.32      9.38 o 
  -3   9  23       72.50       75.67      6.63 o 
  -2   9  23      302.19      344.78     27.92 o 
  -1   9  23        1.17       -0.83      4.90 o 
   0   9  23      370.66      373.25     14.56 o 
   1   9  23       49.38       51.15      9.38 o 
   2   9  23        2.57        1.71      5.12 o 
  -8   0  24        3.94        2.98      4.26 o 
  -7   0  24       74.43       61.29      7.08 o 
  -6   0  24     1029.24     1001.80     24.67 o 
  -5   0  24      814.24      814.57     21.95 o 
  -4   0  24      790.11      791.50     35.38 o 
  -3   0  24        2.43        1.92      2.11 o 
  -2   0  24      123.93      128.76      7.23 o 
  -1   0  24     1348.39     1347.51     26.78 o 
   0   0  24      603.28      592.97     23.45 o 
   1   0  24        6.35        4.69      3.41 o 
   2   0  24      495.29      451.15     13.40 o 
   3   0  24      161.58      180.71      8.95 o 
   4   0  24      416.36      465.60     15.17 o 
   5   0  24      694.52      739.37     20.87 o 
  -7   1  24        7.89        6.37      3.26 o 
  -6   1  24      178.29      187.45      7.01 o 
  -5   1  24        7.60        3.54      2.83 o 
  -4   1  24      685.46      696.47     13.26 o 
  -3   1  24      273.64      269.10      7.61 o 
  -2   1  24       43.44       52.50      3.81 o 
  -1   1  24      739.66      730.45     13.72 o 
   0   1  24      291.15      315.24     11.76 o 
   1   1  24      848.65      823.52     16.36 o 
   2   1  24       10.43       10.92      1.79 o 
   3   1  24      715.69      714.15     13.21 o 
   4   1  24      347.86      351.51      9.36 o 
   5   1  24      343.08      331.56      9.38 o 
   6   1  24      172.60      199.93     14.92 o 
  -7   2  24      143.49      137.00     10.89 o 
  -6   2  24      176.04      179.61      6.85 o 
  -5   2  24       76.41       71.12      4.74 o 
  -4   2  24      331.42      343.71      8.99 o 
  -3   2  24       58.42       60.78      4.31 o 
  -2   2  24        5.23        3.41      3.41 o 
  -1   2  24       75.51       81.22      5.07 o 
   0   2  24       31.32       49.33      4.52 o 
   1   2  24      408.77      447.86     11.15 o 
   2   2  24      232.60      225.53      7.89 o 
   3   2  24      504.37      561.08     15.38 o 
   4   2  24        0.47        3.74      1.56 o 
   5   2  24      152.37      173.64      6.63 o 
   6   2  24       51.37       54.14      8.10 o 
  -7   3  24      401.99      360.64     20.04 o 
  -6   3  24      402.77      428.87     12.84 o 
  -5   3  24      298.66      291.91      9.99 o 
  -4   3  24        2.19        1.74      1.63 o 
  -3   3  24      551.49      539.68     18.27 o 
  -2   3  24      759.24      719.57     12.93 o 
  -1   3  24        0.68        1.99      1.72 o 
   0   3  24       13.25        8.84      1.67 o 
   1   3  24       28.72       25.39      3.11 o 
   2   3  24       11.82       11.31      3.57 o 
   3   3  24       69.03       63.89      5.23 o 
   4   3  24       19.78       30.98      3.25 o 
   5   3  24      191.47      208.90      7.37 o 
  -6   4  24        0.57        0.89      2.44 o 
  -5   4  24       31.53       29.54      3.93 o 
  -4   4  24        4.82        2.50      1.94 o 
  -3   4  24       17.36       16.24      2.42 o 
  -2   4  24      305.50      294.76      9.16 o 
  -1   4  24      380.53      379.40      8.81 o 
   0   4  24      394.31      401.70      9.20 o 
   1   4  24      289.18      293.26      9.23 o 
   2   4  24      588.98      582.74     13.92 o 
   3   4  24      307.14      294.99      9.85 o 
   4   4  24      356.43      370.26     11.45 o 
   5   4  24       18.35       12.36      2.71 o 
  -6   5  24        2.71        3.07      2.68 o 
  -5   5  24       53.11       57.14      5.38 o 
  -4   5  24       30.64       37.43      4.31 o 
  -3   5  24      110.01      101.85      5.87 o 
  -2   5  24      110.12      111.99      5.90 o 
  -1   5  24      428.32      446.48      9.94 o 
   0   5  24      706.22      726.79     13.34 o 
   1   5  24      237.10      235.53      7.08 o 
   2   5  24      438.31      467.80     12.36 o 
   3   5  24      126.51      124.59      7.21 o 
   4   5  24      659.75      631.05     19.30 o 
   5   5  24      172.13      179.89     11.51 o 
  -5   6  24        0.43       -0.62      1.79 o 
  -4   6  24      797.64      782.83     25.26 o 
  -3   6  24      423.73      399.44     11.37 o 
  -2   6  24        0.99        1.66      1.36 o 
  -1   6  24      245.46      257.59      8.74 o 
   0   6  24       10.08       10.14      2.03 o 
   1   6  24      394.58      400.08      9.79 o 
   2   6  24      153.16      129.84      8.60 o 
   3   6  24        3.05       -1.21      2.13 o 
   4   6  24        3.13        0.85      4.69 o 
  -5   7  24      100.16       85.68     10.66 o 
  -4   7  24       41.39       47.95      9.00 o 
  -3   7  24        3.40        5.12      4.26 o 
  -2   7  24       77.56       73.88      5.63 o 
  -1   7  24       34.11       34.16      5.24 o 
   0   7  24        9.59       11.03      2.17 o 
   1   7  24       27.88       44.03      3.81 o 
   2   7  24        6.17        6.39      2.29 o 
   3   7  24       47.10       56.50      6.14 o 
  -4   8  24      667.47      514.11     22.59 o 
  -3   8  24      335.01      331.66     13.83 o 
  -2   8  24      554.64      539.81     14.09 o 
  -1   8  24      184.61      200.02      8.23 o 
   0   8  24       97.58      107.72      7.87 o 
   1   8  24       84.19       88.91      7.95 o 
  -3   9  24       85.75       76.31      6.82 o 
  -2   9  24       67.83       35.81      5.54 o 
  -1   9  24      164.27      151.76     11.08 o 
  -7   1  25      324.53      324.83     18.33 o 
  -6   1  25       86.72       93.33      5.80 o 
  -5   1  25        2.10        4.03      2.34 o 
  -4   1  25       89.04       91.73      5.30 o 
  -3   1  25       19.67       23.23      4.74 o 
  -2   1  25        5.30        4.65      1.67 o 
  -1   1  25       53.16       67.21      6.30 o 
   0   1  25       27.91       25.68      7.25 o 
   1   1  25      197.14      173.83     11.08 o 
   2   1  25      334.31      321.03      9.65 o 
   3   1  25      110.79      116.23      5.43 o 
   4   1  25      193.74      183.56      6.60 o 
   5   1  25       73.55       71.79      5.41 o 
  -7   2  25        0.06        0.00      4.26 o 
  -6   2  25      236.78      232.10      9.41 o 
  -5   2  25        4.70        9.69      2.29 o 
  -4   2  25     2082.81     2083.95     27.54 o 
  -3   2  25     1361.76     1454.28     21.10 o 
  -2   2  25      259.29      281.92      9.23 o 
  -1   2  25      946.13      921.07     17.79 o 
   0   2  25       67.06       66.06      6.33 o 
   1   2  25        1.29        5.37      1.58 o 
   2   2  25      709.41      743.43     18.19 o 
   3   2  25      688.33      673.33     31.60 o 
   4   2  25       71.99       78.61      4.91 o 
   5   2  25      157.73      178.61      6.75 o 
  -6   3  25       40.40       35.33      4.66 o 
  -5   3  25       29.40       31.53      4.73 o 
  -4   3  25        2.59        0.58      1.51 o 
  -3   3  25      645.85      639.03     12.61 o 
  -2   3  25      172.85      164.87      6.96 o 
  -1   3  25      126.67      118.65      5.82 o 
   0   3  25      134.10      128.93      4.89 o 
   1   3  25        1.42        1.58      1.98 o 
   2   3  25       82.44       68.88      5.28 o 
   3   3  25       18.87       18.45      3.19 o 
   4   3  25      108.70      132.08      9.27 o 
   5   3  25       17.89       15.69      2.59 o 
  -6   4  25      140.17      148.57      9.20 o 
  -5   4  25      124.89      131.55      7.17 o 
  -4   4  25      285.95      279.46     12.62 o 
  -3   4  25       44.69       43.77      3.68 o 
  -2   4  25       22.38       19.08      3.03 o 
  -1   4  25        8.79        7.71      2.26 o 
   0   4  25       34.28       38.92      3.33 o 
   1   4  25      333.40      336.05     10.05 o 
   2   4  25      691.60      675.88     22.05 o 
   3   4  25      293.73      314.16     10.28 o 
   4   4  25      422.55      436.56     12.76 o 
   5   4  25       53.39       36.23      5.12 o 
  -6   5  25       12.24       14.07      5.97 o 
  -5   5  25      221.01      193.88      8.50 o 
  -4   5  25        1.25        3.44      2.04 o 
  -3   5  25       11.68       10.29      3.20 o 
  -2   5  25      159.08      173.06      7.30 o 
  -1   5  25      218.01      228.12      6.88 o 
   0   5  25      100.83       94.40      4.55 o 
   1   5  25       32.48       39.36      4.00 o 
   2   5  25       61.44       61.31      5.23 o 
   3   5  25      308.57      361.65     11.35 o 
   4   5  25      527.08      534.92     21.95 o 
  -5   6  25       69.32       78.86     10.66 o 
  -4   6  25      138.74      131.10      7.10 o 
  -3   6  25       87.52       92.76      8.14 o 
  -2   6  25       36.31       40.48      5.27 o 
  -1   6  25       65.93       82.64      5.40 o 
   0   6  25      696.93      718.82     13.79 o 
   1   6  25       35.64       46.49      6.74 o 
   2   6  25       51.93       55.56      4.98 o 
   3   6  25      115.90      129.41      8.59 o 
  -4   7  25       14.29       18.21      3.46 o 
  -3   7  25        8.16        9.17      3.47 o 
  -2   7  25      129.21      136.57      8.56 o 
  -1   7  25      229.53      241.47      8.81 o 
   0   7  25      351.16      372.19     11.07 o 
   1   7  25      302.61      336.17     18.66 o 
   2   7  25      189.25      191.72     10.01 o 
   3   7  25      156.39      159.01     14.49 o 
  -3   8  25        3.27        2.56      2.56 o 
  -2   8  25       28.57       26.08      3.43 o 
  -1   8  25       21.08       26.38      3.54 o 
   0   8  25       86.27       99.65      8.49 o 
   1   8  25      343.39      338.99     13.52 o 
  -7   0  26       21.83       29.84      7.25 o 
  -6   0  26       61.88       59.23      7.04 o 
  -5   0  26        6.79        3.54      2.98 o 
  -4   0  26        1.73        4.43      2.25 o 
  -3   0  26        6.90        8.01      4.69 o 
  -2   0  26        0.71        3.59      2.05 o 
  -1   0  26      173.25      166.25     12.79 o 
   0   0  26      178.96      132.58     11.51 o 
   1   0  26      513.79      541.39     23.87 o 
   2   0  26      526.24      520.93     23.87 o 
   3   0  26        5.37       12.27      5.33 o 
   4   0  26        1.85        1.49      2.77 o 
   5   0  26       42.69       37.51      6.82 o 
  -7   1  26       98.80       92.50     11.94 o 
  -6   1  26      839.43      850.14     16.42 o 
  -5   1  26      145.55      161.06      6.49 o 
  -4   1  26      233.33      239.02      7.61 o 
  -3   1  26       81.14       87.05      5.17 o 
  -2   1  26       57.16       59.87      5.78 o 
  -1   1  26       47.89       53.22      4.56 o 
   0   1  26      563.57      553.69     26.43 o 
   1   1  26      641.17      599.55     17.93 o 
   2   1  26      228.66      263.88     12.86 o 
   3   1  26      187.89      176.77      7.50 o 
   4   1  26       95.74      101.96      5.31 o 
   5   1  26      949.77      984.52     20.19 o 
  -6   2  26       20.21       22.90      4.10 o 
  -5   2  26     1352.62     1356.78     21.27 o 
  -4   2  26       22.56       15.94      2.58 o 
  -3   2  26      334.12      347.93      9.05 o 
  -2   2  26        0.29        3.41      3.32 o 
  -1   2  26       35.63       41.56      3.99 o 
   0   2  26        3.70        3.84      2.41 o 
   1   2  26       73.67       73.42      7.08 o 
   2   2  26        0.92        6.61      2.71 o 
   3   2  26        0.68        2.49      2.70 o 
   4   2  26       47.01       65.40      5.77 o 
   5   2  26        1.88       -0.95      2.77 o 
  -6   3  26        0.40        1.43      2.62 o 
  -5   3  26       30.43       34.81      4.89 o 
  -4   3  26      121.10      116.07      6.07 o 
  -3   3  26      115.94      118.06      5.32 o 
  -2   3  26      279.68      271.30      9.19 o 
  -1   3  26      368.69      370.26     10.74 o 
   0   3  26      916.32      948.09     23.36 o 
   1   3  26     1053.57     1090.30     20.24 o 
   2   3  26      148.28      145.97      6.69 o 
   3   3  26      796.74      837.58     18.12 o 
   4   3  26        0.13        3.63      4.77 o 
   5   3  26       13.15       26.86      3.84 o 
  -6   4  26        1.72        0.85      3.84 o 
  -5   4  26       25.47       25.59      4.02 o 
  -4   4  26       38.68       44.61      4.68 o 
  -3   4  26       77.59       80.47      5.90 o 
  -2   4  26        2.07        0.73      2.34 o 
  -1   4  26       11.78       14.47      2.78 o 
   0   4  26      250.44      292.60     11.80 o 
   1   4  26       97.46      104.24      6.02 o 
   2   4  26      343.15      354.75     10.86 o 
   3   4  26        4.21        3.69      1.90 o 
   4   4  26       17.60       12.23      2.66 o 
  -5   5  26       37.30       37.02      4.56 o 
  -4   5  26      256.59      271.11      9.91 o 
  -3   5  26      344.92      357.80     17.05 o 
  -2   5  26       63.89       72.66      5.63 o 
  -1   5  26        0.92        0.49      1.99 o 
   0   5  26      288.46      305.78      8.33 o 
   1   5  26      217.48      250.58      8.91 o 
   2   5  26      324.30      378.62     11.37 o 
   3   5  26       26.33       29.71      3.63 o 
  -5   6  26      414.01      445.90     21.74 o 
  -4   6  26      572.53      609.08     27.31 o 
  -3   6  26       56.47       62.91     11.08 o 
  -2   6  26        0.46        0.19      2.36 o 
  -1   6  26       33.10       33.95      7.25 o 
   0   6  26      222.26      243.83      7.66 o 
   1   6  26        3.28        6.48      2.14 o 
   2   6  26        0.01        0.61      1.65 o 
  -3   7  26      138.64      141.65      8.91 o 
  -2   7  26      304.44      312.24     13.22 o 
  -1   7  26        0.61        2.31      1.88 o 
   0   7  26      115.91      140.03      6.83 o 
   1   7  26        8.46        5.46      1.46 o 
   2   7  26      148.13      159.01     14.07 o 
  -2   8  26      774.86      733.65     28.99 o 
  -1   8  26      426.75      501.09     15.98 o 
   0   8  26      397.67      394.04     28.99 o 
  -6   1  27     1228.93     1248.36     20.97 o 
  -5   1  27      445.73      478.34     11.65 o 
  -4   1  27      277.21      292.67      8.87 o 
  -3   1  27      105.38      109.32      5.47 o 
  -2   1  27       21.76       29.03      3.68 o 
  -1   1  27       37.06       28.97      4.66 o 
   0   1  27       21.05       21.32      3.92 o 
   1   1  27      133.30      148.10      8.89 o 
   2   1  27        0.12        3.01      2.55 o 
   3   1  27        4.08        9.29      2.21 o 
   4   1  27      322.60      322.72     12.87 o 
  -6   2  27       16.45       12.79      4.22 o 
  -5   2  27       19.96       23.12      3.42 o 
  -4   2  27       23.82       19.13      2.96 o 
  -3   2  27        1.54        1.59      1.63 o 
  -2   2  27     1248.72     1237.43     22.39 o 
  -1   2  27      646.15      683.78     19.44 o 
   0   2  27       16.60       15.53      3.76 o 
   1   2  27       17.52       20.65      4.06 o 
   2   2  27      253.37      263.13      9.10 o 
   3   2  27     1448.67     1523.83     26.71 o 
   4   2  27      166.68      168.28      8.98 o 
  -5   3  27      384.17      396.56     12.62 o 
  -4   3  27       69.03       74.29      5.10 o 
  -3   3  27       76.18       94.55      5.58 o 
  -2   3  27      541.93      546.39     13.70 o 
  -1   3  27      547.74      562.73     13.85 o 
   0   3  27      149.65      171.47      9.49 o 
   1   3  27       10.76       18.76      5.54 o 
   2   3  27      193.72      208.37      8.21 o 
   3   3  27       12.76       15.31      2.73 o 
   4   3  27       93.16       83.16      6.62 o 
  -5   4  27      292.34      314.31     11.59 o 
  -4   4  27      103.43      112.78      9.90 o 
  -3   4  27       91.00      100.37      6.83 o 
  -2   4  27       48.09       42.54      4.51 o 
  -1   4  27      171.75      187.14      7.79 o 
   0   4  27      107.73      126.35      7.98 o 
   1   4  27      130.55      146.23      7.44 o 
   2   4  27        8.22        6.45      2.24 o 
   3   4  27        7.20       10.88      2.37 o 
   4   4  27       20.73       23.87      4.26 o 
  -5   5  27      123.24      134.71     12.36 o 
  -4   5  27      131.82      135.93      9.43 o 
  -3   5  27      139.28      151.13      9.38 o 
  -2   5  27       49.69       48.71      7.03 o 
  -1   5  27      428.25      460.58     12.71 o 
   0   5  27        2.80        1.84      2.36 o 
   1   5  27       37.50       43.45      4.45 o 
   2   5  27       27.33       26.47      3.32 o 
   3   5  27       42.27       37.00      4.52 o 
  -3   6  27      257.40      250.68     14.28 o 
  -2   6  27      134.98      133.87     14.49 o 
  -1   6  27      341.90      352.16     13.86 o 
   0   6  27      159.15      173.38      6.52 o 
   1   6  27       47.14       51.06      4.81 o 
   2   6  27       53.45       51.47      6.91 o 
  -2   7  27      560.79      624.21     25.15 o 
  -1   7  27       87.24       80.49      7.77 o 
   0   7  27      542.54      595.24     14.91 o 
   1   7  27      200.87      191.40     12.36 o 
  -6   0  28      698.19      740.89     30.27 o 
  -5   0  28       46.88       45.99      6.31 o 
  -4   0  28      146.39      164.55      9.34 o 
  -3   0  28      690.58      708.16     19.89 o 
  -2   0  28      186.26      208.03     14.49 o 
  -1   0  28        0.24       -0.43      2.98 o 
   0   0  28       64.87       60.53      9.38 o 
   1   0  28       15.96       18.76      5.97 o 
   2   0  28      195.68      222.10     15.77 o 
   3   0  28      140.42      156.45     13.21 o 
   4   0  28       42.69       17.48      3.84 o 
  -6   1  28      194.85      199.50     14.92 o 
  -5   1  28      163.21      179.98      7.35 o 
  -4   1  28       38.01       38.99      3.89 o 
  -3   1  28       78.82       87.91      5.47 o 
  -2   1  28        0.27        1.47      1.85 o 
  -1   1  28       49.72       41.23      5.43 o 
   0   1  28      483.73      497.49     16.58 o 
   1   1  28      927.89      971.60     37.51 o 
   2   1  28      350.16      340.27     14.17 o 
   3   1  28      253.35      239.43     20.46 o 
   4   1  28      158.58      178.62     11.51 o 
  -5   2  28       31.79       34.39      4.06 o 
  -4   2  28       60.37       55.50      4.58 o 
  -3   2  28      259.17      256.21      8.08 o 
  -2   2  28        1.08        4.01      8.74 o 
  -1   2  28      191.79      217.87     10.70 o 
   0   2  28       61.03       58.73      6.61 o 
   1   2  28      766.89      859.44     23.21 o 
   2   2  28       17.22       24.50      4.66 o 
   3   2  28      684.72      775.42     17.61 o 
   4   2  28       21.72       23.02      2.98 o 
  -5   3  28      260.52      264.27     10.41 o 
  -4   3  28       11.26        8.60      2.49 o 
  -3   3  28      197.81      205.98      8.53 o 
  -2   3  28      532.89      550.05     14.02 o 
  -1   3  28      392.37      428.18     15.07 o 
   0   3  28      632.51      660.44     47.11 o 
   1   3  28      503.46      554.01     18.09 o 
   2   3  28      232.08      262.83     10.41 o 
   3   3  28        4.30        1.82      1.81 o 
  -5   4  28        0.21       -1.71      3.84 o 
  -4   4  28      440.14      461.61     13.44 o 
  -3   4  28      181.80      190.08     10.76 o 
  -2   4  28      279.64      281.97      9.76 o 
  -1   4  28      103.76      111.23      6.88 o 
   0   4  28       64.06       62.91      6.93 o 
   1   4  28       90.70       81.42      7.84 o 
   2   4  28        6.02        5.50      3.61 o 
   3   4  28       19.88       22.02      3.07 o 
  -3   5  28      594.02      588.82     18.84 o 
  -2   5  28      215.73      223.00     10.97 o 
  -1   5  28      101.51      105.43      7.11 o 
   0   5  28      220.72      253.48     11.76 o 
   1   5  28       28.04       26.27      3.23 o 
   2   5  28       73.56       75.06      5.16 o 
  -2   6  28      129.77      119.98      8.59 o 
  -1   6  28       46.20       46.63      6.31 o 
   0   6  28       64.62       55.17      6.55 o 
   1   6  28        5.40       -0.43      2.21 o 
   2   6  28       90.85       85.68      8.10 o 
   0   7  28       41.15       44.56      3.23 o 
  -5   1  29      150.88      170.64      7.16 o 
  -4   1  29      355.96      364.54     10.12 o 
  -3   1  29      176.20      198.28      7.24 o 
  -2   1  29       44.22       36.28      5.43 o 
  -1   1  29        1.55        4.77      3.41 o 
   0   1  29       65.66       66.68      7.08 o 
   1   1  29        2.19       12.54      3.47 o 
   2   1  29        0.09        1.99      2.34 o 
  -5   2  29       61.19       63.87      7.89 o 
  -4   2  29       28.83       19.11      3.19 o 
  -3   2  29      146.26      149.77      7.54 o 
  -2   2  29        4.14        3.80      2.35 o 
  -1   2  29       13.26       16.41      3.92 o 
   0   2  29      322.45      370.30     14.46 o 
   1   2  29       84.48       88.26      8.14 o 
   2   2  29      168.82      174.03     10.25 o 
  -5   3  29      370.69      394.74     22.17 o 
  -4   3  29      253.18      275.54      8.89 o 
  -3   3  29       61.55       67.07      5.90 o 
  -2   3  29       27.71       36.44      4.43 o 
  -1   3  29      192.24      200.96     10.70 o 
   0   3  29      304.20      308.98     20.04 o 
   1   3  29      313.71      364.66     14.62 o 
   2   3  29      105.15      109.73      9.49 o 
  -3   4  29        9.56        7.99      3.23 o 
  -2   4  29       10.78       16.06      4.15 o 
  -1   4  29      161.15      176.57     10.09 o 
   0   4  29      712.87      713.97     21.25 o 
   1   4  29      553.21      611.16     19.59 o 
   2   4  29      258.76      199.65     37.73 o 
  -3   5  29      456.33      471.05     24.30 o 
  -2   5  29      210.87      211.29     11.14 o 
  -1   5  29       19.17       19.59      3.59 o 
   0   5  29      153.32      157.62      9.49 o 
   1   5  29       38.58       54.10      8.10 o 
  -1   6  29        1.95       -2.56      4.26 o 
   0   6  29       32.97       39.22      8.10 o 
   1   6  29       48.14       42.20      2.98 o 
  -4   0  30       63.59       79.13      7.98 o 
  -3   0  30      362.96      387.50     21.31 o 
  -2   0  30     1096.54     1142.88     39.64 o 
  -1   0  30     1639.79     1728.18     52.01 o 
   0   0  30      822.79      891.37     34.53 o 
   1   0  30        4.63        5.54      4.69 o 
  -4   1  30        2.20        3.26      2.16 o 
  -3   1  30       43.47       42.73      4.98 o 
  -2   1  30       67.47       82.84      8.14 o 
  -1   1  30       30.14       26.88      5.12 o 
   0   1  30       42.32       52.21      6.55 o 
   1   1  30       11.43       11.32      3.69 o 
  -5   2  30      183.35      205.05     14.92 o 
  -4   2  30       27.30       29.03      4.63 o 
  -3   2  30       81.21       80.96      7.12 o 
  -2   2  30        8.24       11.23      4.06 o 
  -1   2  30        2.89        5.93      3.62 o 
   0   2  30       62.26       65.96      7.22 o 
   1   2  30      172.72      188.01     10.70 o 
  -4   3  30        1.44        2.13      4.26 o 
  -3   3  30        9.93       13.41      4.36 o 
  -2   3  30        3.87        4.87      2.48 o 
  -1   3  30      168.61      186.03     10.55 o 
   0   3  30      103.77       96.93      8.56 o 
   1   3  30      194.21      223.72     11.72 o 
  -3   4  30      203.06      214.00     16.20 o 
  -2   4  30      622.12      690.49     20.49 o 
  -1   4  30      522.93      590.26     18.99 o 
   0   4  30      229.33      254.14     12.05 o 
  -2   5  30       92.51      108.28     13.64 o 
  -1   5  30      291.86      359.79     20.46 o 
   0   5  30       84.83      104.87     13.64 o 
  -4   1  31      106.15      128.81     10.09 o 
  -3   1  31      101.98      107.85     13.21 o 
  -2   1  31       46.21       52.88     11.08 o 
  -1   1  31       28.69       35.04      5.73 o 
   0   1  31       21.72       18.49      4.09 o 
  -3   2  31      289.04      338.81     14.16 o 
  -2   2  31       31.33       18.33      6.39 o 
  -1   2  31      145.55      132.72      9.17 o 
   0   2  31        2.51        2.13      4.26 o 
  -3   3  31      448.13      488.78     17.18 o 
  -2   3  31      139.02      145.36     13.64 o 
  -1   3  31       12.67       12.79      5.97 o 
  -2   4  31       39.27       40.07      8.10 o 
                                                 
